# Supplementary material for: In-silico identification of bacterial key-genes directly or indirectly associated with the development and progression of colorectal cancer for exploring anti-bacterial agents
Source: PLoS One. 2026 Jun 26;21(6):e0343565. doi: 10.1371/journal.pone.0343565 (PMC13308813; doi:10.1371/journal.pone.0343565)
Supplement: S1 Table — (XLSX) [file pone.0343565.s013.xlsx]

## Sheet: S1 Table
				S1 Table: Percentage of Each phylum
				Phylum	Overall_Percentage	CRC (%)	Healthy (%)
				Firmicutes	39.8813	34.3861	42.519
				Bacteroidetes	33.5553	40.2177	30.3573
				Proteobacteria	15.8042	17.256	15.1074
				Actinobacteria	8.06615	5.19785	9.44293
				Verrucomicrobia	1.05851	1.50463	0.844371
				Bacteroidetes-Firmicutes	0.645195	0.162309	0.87698
				Fusobacteria	0.612768	0.635463	0.601874
				Euryarchaeota	0.149932	0.158322	0.145905
				Synergistetes	0.127152	0.391343	0.000340117
				Lentisphaerae	0.0524021	0.0281009	0.0640666
				Chlamydiae-Firmicutes	0.0182035	0	0.0269412
				Tenericutes	0.0136963	0.025231	0.00815968
				Elusimicrobia	0.00832593	0.0256716	0
				Cyanobacteria	0.00660133	0.0112548	0.00436767
				Acidobacteria	0.000251824	0	0.0003727
