# Supplementary material for: In-silico identification of bacterial key-genes directly or indirectly associated with the development and progression of colorectal cancer for exploring anti-bacterial agents
Source: PLoS One. 2026 Jun 26;21(6):e0343565. doi: 10.1371/journal.pone.0343565 (PMC13308813; doi:10.1371/journal.pone.0343565)
Supplement: S2 Table — (XLSX) [file pone.0343565.s014.xlsx]

## Sheet: S2 Table
			S2 Table: Percentage of Each Family's Contribution to The Overall Microbiome
			Family	Overall_Percentage	CRC (%)	Healthy (%)
			Prevotellaceae	17.6721	16.9048	18.0404
			Bacteroidaceae	11.7487	16.9591	9.24768
			Enterobacteriaceae	11.6954	11.4957	11.7913
			Lachnospiraceae	8.10236	6.53078	8.85671
			Oscillospiraceae	7.52927	8.4341	7.09495
			Bifidobacteriaceae	7.334	4.8882	8.50798
			Lactobacillaceae	5.72823	0.985529	8.00473
			Veillonellaceae	4.33347	6.11632	3.4777
			Streptococcaceae	2.27441	0.228577	3.25642
			Succinivibrionaceae	2.23602	3.20359	1.77159
			Rikenellaceae	2.07272	2.95002	1.65161
			Clostridiaceae	1.80675	0.178103	2.58849
			Unclassified Eubacteriales	1.59718	1.44563	1.66993
			Enterococcaceae	1.51381	3.73505	0.447622
			Peptostreptococcaceae	1.28542	0.345968	1.73635
			Akkermansiaceae	1.0348	1.46423	0.828673
			Selenomonadaceae	0.855329	1.66101	0.468602
			Unclassified Firmicutes	0.815933	0.669875	0.88604
			Pasteurellaceae	0.734163	1.08322	0.566615
			Sutterellaceae	0.702496	0.940388	0.588308
			RF39	0.648538	0.337746	0.797718
			Bacteroidaceae-Lactobacillaceae	0.645195	0.162309	0.87698
			Fusobacteriaceae	0.612768	0.635463	0.601874
			Tannerellaceae	0.569227	0.596061	0.556347
			Eubacteriaceae	0.55622	0.654614	0.50899
			Coriobacteriaceae	0.519238	0.208626	0.668332
			Coprobacillaceae	0.491973	0.0763022	0.691495
			Barnesiellaceae	0.470116	0.621265	0.397564
			Erysipelotrichaceae	0.424908	0.362792	0.454724
			Acidaminococcaceae	0.355279	0.758374	0.161793
			Odoribacteraceae	0.291127	0.655509	0.116224
			Unknown	0.287727	0.352203	0.256779
			[Paraprevotellaceae]	0.283238	0.873316	0
			Muribaculaceae	0.274407	0.199434	0.310394
			Clostridiaceae-Erysipelotrichaceae	0.24369	0.0517912	0.335802
			Desulfovibrionaceae	0.17786	0.272173	0.132589
			Methanobacteriaceae	0.149932	0.158322	0.145905
			Eggerthellaceae	0.134029	0.0372756	0.180471
			Synergistaceae	0.127152	0.391343	0.000340117
			Clostridiaceae-Oscillospiraceae	0.120866	0.131052	0.115976
			Unclassified Bacteroidales	0.0985702	0.289979	0.00669389
			Kiloniellaceae	0.0899284	0.00268039	0.131807
			Eubacteriales_Family_XIII._Incertae_Sedis	0.0749252	0.0279174	0.0974889
			Peptoniphilaceae	0.0748439	0.222589	0.00392615
			Unclassified Burkholderiales	0.061021	0.0275946	0.0770656
			Bacillaceae	0.0606559	0.187022	0
			Morganellaceae	0.0559375	0.172474	0
			Victivallaceae	0.0469537	0.0246564	0.0576564
			Atopobiaceae	0.0464791	0.0337877	0.0525709
			Clostridiaceae-Lachnospiraceae	0.0435111	0.132084	0.000996363
			Porphyromonadaceae	0.0406514	0.115072	0.00492938
			Actinomycetaceae	0.0263212	0.0252219	0.0268488
			Turicibacteraceae	0.0249105	0	0.0368676
			Puniceicoccaceae	0.02371	0.040401	0.0156983
			Oxalobacteraceae	0.0190694	0.0071979	0.0247677
			Unclassified Bacteroidetes	0.0186908	0.0531149	0.00216718
			Chlamydiaceae-Erysipelotrichaceae	0.0182035	0	0.0269412
			Unclassified Bacillales	0.0160077	0.00836462	0.0196764
			Acholeplasmataceae	0.0136963	0.025231	0.00815968
			Unclassified Alphaproteobacteria	0.00986766	0	0.0146041
			Lachnospiraceae-Oscillospiraceae	0.00866972	0.0105265	0.00777846
			Unclassified Clostridia	0.0085304	0.00466875	0.010384
			Elusimicrobiaceae	0.00832593	0.0256716	0
			Unclassified Flavobacteriales	0.0079007	0	0.011693
			Christensenellaceae	0.00741763	0.0132337	0.00462592
			Unclassified Unknown	0.00660133	0.0112548	0.00436767
			Unclassified Lentisphaerae	0.00544835	0.00344451	0.0064102
			Weeksellaceae	0.00513822	0	0.00760456
			Aeromonadaceae	0.00501686	0.0154687	0
			Clostridiaceae-Peptostreptococcaceae	0.00476309	0	0.00704937
			Micrococcaceae	0.00471335	0.00391704	0.00509557
			Unclassified Desulfovibrionales	0.0036662	0.0105224	0.000375199
			Unclassified Enterobacterales	0.00281511	0	0.00416637
			Pseudomonadaceae	0.00272611	0.0084055	0
			Sphingobacteriaceae	0.00272261	0	0.00402947
			Defluviitaleaceae	0.00251522	0.00613045	0.000779901
			Aerococcaceae-Carnobacteriaceae	0.00234494	0.00557251	0.000795703
			Desulfohalobiaceae	0.00159375	0.00491405	0
			Paenibacillaceae	0.00156006	0.00481019	0
			Unclassified Bacilli	0.00136013	0	0.00201299
			Comamonadaceae	0.00131234	0.00404637	0
			Unclassified Rhodospirillales	0.00128204	0	0.00189741
			Corynebacteriaceae	0.0011906	0.000820049	0.00136846
			Peptococcaceae	0.00111487	0.00155625	0.000903003
			Campylobacteraceae	0.00110893	0.00208969	0.000638162
			Neisseriaceae	0.000985079	0.00303733	0
			Peptoniphilaceae-Unknown	0.000790477	0	0.00116991
			Yersiniaceae	0.000546001	0.0016835	0
			Staphylococcaceae	0.00045557	0.00140467	0
			Xanthomonadaceae	0.000375188	0	0.000555278
			Sphingomonadaceae	0.000356167	0	0.000527127
			Chromobacteriaceae	0.000271315	0.000836554	0
			Blastocatellaceae	0.000251824	0	0.0003727
			Moraxellaceae	0.000210458	0	0.000311478
			Unclassified Actinomycetia	0.000179212	0	0.000265234
			Unclassified Gammaproteobacteria	0.000170938	0	0.000252988
			Unclassified Lactobacillales	0.000134644	0	0.000199273
