# Supplementary material for: In-silico identification of bacterial key-genes directly or indirectly associated with the development and progression of colorectal cancer for exploring anti-bacterial agents
Source: PLoS One. 2026 Jun 26;21(6):e0343565. doi: 10.1371/journal.pone.0343565 (PMC13308813; doi:10.1371/journal.pone.0343565)
Supplement: S3 Table — (XLSX) [file pone.0343565.s015.xlsx]

## Sheet: S3 Table
			S3 Table: Percentage of Each Genera's Contribution to The Overall Microbiome
			Genus	Overall_Percentage	CRC (%)	Healthy (%)
			Prevotella	16.797	16.0897	17.1365
			Unclassified Enterobacteriaceae	11.692	11.4851	11.7913
			Bifidobacterium	7.334	4.8882	8.50798
			Phocaeicola	6.10936	6.73094	5.811
			Bacteroides	5.31788	9.9484	3.09524
			Faecalibacterium	3.33624	3.67192	3.17512
			Unclassified Lachnospiraceae	2.77235	3.02921	2.64906
			Streptococcus	2.26794	0.226098	3.24803
			Succinivibrio	2.23446	3.20359	1.76928
			Alistipes	2.07272	2.95002	1.65161
			Ruminococcus	1.83358	1.24597	2.11563
			Clostridium	1.76117	0.0890178	2.56381
			Dialister	1.75191	1.56152	1.84329
			Unclassified Eubacteriales	1.59718	1.44563	1.66993
			Roseburia	1.54958	0.57476	2.01749
			Enterococcus	1.51329	3.73344	0.447622
			Blautia	1.48262	0.632541	1.89066
			Ligilactobacillus	1.44889	0.64362	1.83542
			Veillonella	1.37648	2.45111	0.860651
			Megasphaera	1.19924	2.09968	0.767033
			Weissella	1.15093	0.0161466	1.69563
			Romboutsia	1.03827	0.0267478	1.52379
			Unclassified Oscillospiraceae	1.03505	1.57348	0.776603
			Akkermansia	1.0348	1.46423	0.828673
			Unclassified Firmicutes	0.815933	0.669875	0.88604
			Megamonas	0.763493	1.66101	0.332686
			Haemophilus	0.724097	1.07826	0.554097
			Pediococcus	0.704782	0	1.04308
			RF39	0.648538	0.337746	0.797718
			Bacteroides-Lactobacillus	0.645195	0.162309	0.87698
			Lapidilactobacillus	0.625141	0	0.925209
			Fusobacterium	0.612768	0.635463	0.601874
			Gemmiger	0.596004	0.382605	0.698436
			Mediterraneibacter	0.592264	0.729298	0.526488
			Prevotellamassilia	0.576814	0.499699	0.613829
			Parabacteroides	0.569227	0.596061	0.556347
			Lactiplantibacillus	0.558439	0	0.82649
			Eubacterium	0.555908	0.654614	0.50853
			Catenibacterium	0.488518	0.0763022	0.686381
			Lactobacillus	0.480628	0.0680988	0.678641
			Oscillibacter	0.466316	0.666687	0.370138
			Collinsella	0.461677	0.188316	0.592889
			Barnesiella	0.455645	0.609723	0.381688
			Sutterella	0.454029	0.666016	0.352276
			[Eubacterium]_eligens_group	0.340637	0.466796	0.280081
			Unclassified Bacteroidaceae	0.321092	0.279793	0.340915
			[Prevotella]	0.283238	0.873316	0
			Phascolarctobacterium	0.260631	0.560328	0.116776
			Sporobacter	0.256013	0.280371	0.244322
			Clostridium-Faecalibacillus	0.24369	0.0517912	0.335802
			[Eubacterium]	0.237904	0.0556144	0.325403
			Anaerostipes	0.235135	0.146332	0.277761
			[Eubacterium]_hallii_group	0.231049	0.0334809	0.325881
			Parasutterella	0.218182	0.274372	0.19121
			Fusicatenibacter	0.213026	0.226491	0.206563
			Paraprevotella	0.209622	0.179473	0.224094
			Lentilactobacillus	0.202846	0	0.300212
			Coprococcus	0.197965	0.132351	0.22946
			Unclassified Muribaculaceae	0.185963	0.13007	0.212791
			Odoribacter	0.18261	0.406605	0.0750925
			Limosilactobacillus	0.171903	0.145821	0.184422
			Gemella	0.168189	0.504038	0.00698152
			Companilactobacillus	0.164201	0	0.243018
			Marseillibacter	0.161284	0.295807	0.0967122
			Levilactobacillus	0.155373	0.106409	0.178876
			Lachnospiraceae_UCG-004	0.150592	0.246543	0.104536
			Methanobrevibacter	0.142148	0.157138	0.134953
			Monoglobus	0.130769	0.221326	0.0873012
			Agathobaculum-Butyricicoccus	0.120866	0.131052	0.115976
			Dorea	0.110196	0.0215012	0.15277
			Butyricimonas	0.108517	0.248904	0.041131
			Intestinibacter	0.108275	0.0826761	0.120563
			Unclassified Bacteroidales	0.0985702	0.289979	0.00669389
			Desulfovibrio	0.0983937	0.163643	0.0670741
			Mitsuokella	0.0918354	0	0.135916
			Kiloniella	0.0899284	0.00268039	0.131807
			Tyzzerella	0.0880375	0.0386104	0.111763
			Acidaminococcus	0.0836204	0.198047	0.0286959
			Unclassified Erysipelotrichaceae	0.0815993	0.130083	0.0583271
			Bilophila	0.0773111	0.10853	0.0623259
			Parvimonas	0.0737026	0.222589	0.00223709
			Flavonifractor	0.0731957	0.184704	0.0196716
			Pyramidobacter	0.0658507	0.20304	0
			Cloacibacillus	0.0613012	0.188304	0.000340117
			Unclassified Burkholderiales	0.061021	0.0275946	0.0770656
			Eggerthella	0.0607703	0.0231673	0.0788198
			Bacillus	0.0606559	0.187022	0
			Anaerotignum	0.0592233	0.0783072	0.050063
			Senegalimassilia	0.0575617	0.0203098	0.0754425
			Erysipelatoclostridium	0.0542626	0.135865	0.0150933
			Clostridioides	0.0513918	0.158458	0
			Massiliprevotella	0.0497979	0.135967	0.00843669
			Victivallis	0.0469537	0.0246564	0.0576564
			Ihubacter	0.0465455	0.0207552	0.0589248
			Morganella	0.0463744	0.142988	0
			Clostridium-Enterocloster-Lachnoclostridium	0.0435111	0.132084	0.000996363
			Duncaniella	0.0406743	0.0205081	0.0503541
			Porphyromonas	0.0401143	0.113416	0.00492938
			Raoultibacter	0.0399658	0.00289905	0.0577578
			Unclassified Peptostreptococcaceae	0.0388977	0	0.0575687
			Alloprevotella	0.0388286	0	0.0574663
			Dysosmobacter	0.0386216	0.0653119	0.0258103
			Ethanoligenens	0.0345788	0.0183525	0.0423675
			Muribaculum	0.032701	0.0488565	0.0249463
			Intestinimonas	0.031715	0.0642965	0.0160759
			Duodenibacillus	0.0302854	0	0.0448224
			Ruthenibacterium	0.029097	0.028455	0.0294052
			Lachnoclostridium	0.0277861	0.083051	0.00125889
			Bulleidia	0.0267577	0.00205761	0.0386138
			Unclassified Clostridiaceae	0.0264537	0.0455284	0.0172978
			Paucilactobacillus	0.0251702	0	0.0372519
			Turicibacter	0.0249105	0	0.0368676
			Peptostreptococcus	0.0244212	0.0752986	0
			Parafannyhessea	0.0243459	0.0300916	0.021588
			Terrisporobacter	0.0241647	0.00278735	0.0344258
			Mobilibacterium	0.0241002	0	0.0356682
			Cerasicoccus	0.02371	0.040401	0.0156983
			Schaalia	0.022826	0.0170631	0.0255921
			Paludicola	0.0215559	0.0569516	0.00456603
			Caproiciproducens	0.0206827	0.0223753	0.0198702
			Oxalobacter	0.0190694	0.0071979	0.0247677
			Unclassified Unknown	0.0187179	0.0252086	0.0156024
			Unclassified Bacteroidetes	0.0186908	0.0531149	0.00216718
			Chlamydia-[Eubacterium]	0.0182035	0	0.0269412
			Flintibacter	0.0166521	0.0397981	0.00554195
			Unclassified Lactobacillaceae	0.0160118	0.0048493	0.0213697
			Unclassified Bacillales	0.0160077	0.00836462	0.0196764
			Paramuribaculum	0.0150693	0	0.0223026
			Coprobacter	0.0144702	0.0115415	0.015876
			Leuconostoc	0.0142789	0.000583594	0.0208527
			Harryflintia	0.0142314	0.0182859	0.0122852
			Adlercreutzia	0.0136652	0.00733035	0.016706
			Hungatella	0.0135677	0.0324595	0.00449964
			Unknown	0.0128274	0.0132302	0.012634
			Olsenella	0.0127241	0	0.0188316
			Anaeromassilibacillus	0.0121595	0.0353421	0.0010318
			Unclassified Acidaminococcaceae	0.0110278	0	0.0163212
			Unclassified Eggerthellaceae	0.0109972	0.00240397	0.015122
			Holdemanella-[Eubacterium]	0.0105803	0	0.0156588
			Fournierella	0.0104841	0	0.0155165
			Dielma	0.0101208	0.0312059	0
			Anaerosporobacter	0.00990937	0.0297633	0.000379483
			Unclassified Alphaproteobacteria	0.00986766	0	0.0146041
			Lacticaseibacillus	0.00963838	0	0.0142648
			Proteus	0.00956314	0.0294863	0
			Unclassified Pasteurellaceae	0.00951347	0.00325264	0.0125187
			Howardella	0.00890575	0.00930738	0.00871296
			Unclassified Acholeplasmataceae	0.00878651	0.025231	0.000893156
			Enterocloster-Lachnoclostridium	0.00876195	0.024542	0.00118752
			Ruminococcus-[Ruminococcus]_torques_group	0.00866972	0.0105265	0.00777846
			Unclassified Clostridia	0.0085304	0.00466875	0.010384
			Elusimicrobium	0.00832593	0.0256716	0
			Lachnoclostridium-Mediterraneibacter	0.00810295	0.00313708	0.0104866
			Unclassified Flavobacteriales	0.0079007	0	0.011693
			Parolsenella	0.00787007	0.0036961	0.00987357
			Methanosphaera	0.00778409	0.00118338	0.0109524
			Slackia	0.00750061	0	0.0111009
			Christensenella	0.0072162	0.0126126	0.00462592
			Lactococcus	0.00647204	0.00247868	0.00838885
			Cuneatibacter	0.00616202	0	0.0091198
			Allisonella	0.00583957	0.00400293	0.00672115
			Petroclostridium	0.00571576	0	0.00845932
			Lawsonibacter	0.0054763	0.0132867	0.0017273
			Unclassified Lentisphaerae	0.00544835	0.00344451	0.0064102
			Chryseobacterium	0.00513822	0	0.00760456
			Aeromonas	0.00501686	0.0154687	0
			Alteracholeplasma	0.00490981	0	0.00726652
			Robinsoniella	0.00480064	0.014802	0
			Clostridium-Romboutsia	0.00476309	0	0.00704937
			Rothia	0.00471335	0.00391704	0.00509557
			Colidextribacter	0.00437227	0.00169054	0.00565951
			Faecalimonas	0.00409031	0.00493147	0.00368654
			Mogibacterium	0.0039684	0.00716215	0.00243539
			Holdemania	0.00368379	0.00796552	0.00162857
			Unclassified Desulfovibrionales	0.0036662	0.0105224	0.000375199
			Coprobacillus	0.00345539	0	0.00511398
			Plesiomonas	0.00344516	0.0106226	0
			Sarcina	0.00321534	0.00991395	0
			Butyrivibrio	0.00297274	0	0.00439965
			Neglectibacter	0.00296086	0	0.00438208
			Anaerotruncus	0.00281572	0.00774439	0.000449964
			Unclassified Enterobacterales	0.00281511	0	0.00416637
			Pseudomonas	0.00272611	0.0084055	0
			Unclassified Sphingobacteriaceae	0.00272261	0	0.00402947
			Agathobaculum	0.00271618	0.00248756	0.00282591
			Defluviitalea	0.00251522	0.00613045	0.000779901
			Actinomyces	0.00250831	0.00511582	0.0012567
			Abiotrophia-Granulicatella	0.00234494	0.00557251	0.000795703
			Butyricicoccus	0.00233679	0.00118338	0.00289043
			Caproicibacter	0.00227552	0	0.00336777
			Mailhella	0.00215486	0	0.00318919
			Oribacterium	0.00166391	0.0043679	0.000365999
			Desulfonatronovibrio	0.00159375	0.00491405	0
			Paenibacillus	0.00156006	0.00481019	0
			Anaerobiospirillum	0.00155865	0	0.00230681
			Lancefieldella	0.00153906	0	0.0022778
			Frisingicoccus	0.00146163	0.0045067	0
			Unclassified Bacilli	0.00136013	0	0.00201299
			Papillibacter	0.00135895	0.00184511	0.0011256
			Unclassified Comamonadaceae	0.00131234	0.00404637	0
			Unclassified Rhodospirillales	0.00128204	0	0.00189741
			Corynebacterium	0.0011906	0.000820049	0.00136846
			Peptococcus	0.00111487	0.00155625	0.000903003
			Campylobacter	0.00110893	0.00208969	0.000638162
			Cellulosilyticum	0.00108267	0	0.00160235
			Gordonibacter	0.00101732	0.00112667	0.000964832
			Arcanobacterium	0.000986908	0.00304297	0
			Faecalicatena	0.000847171	0.00261211	0
			Ezakiella-Finegoldia	0.000790477	0	0.00116991
			Hydrogeniiclostridium	0.000790477	0	0.00116991
			Lachnoanaerobaculum	0.000734215	0.00226383	0
			Actinobacillus	0.000553062	0.00170527	0
			Serratia	0.000546001	0.0016835	0
			Peptoniphilus	0.000545742	0	0.000807698
			Conchiformibius	0.00054263	0.00167311	0
			Sanguibacteroides	0.000537156	0.00165623	0
			Vagococcus	0.000520652	0.00160534	0
			Staphylococcus	0.00045557	0.00140467	0
			Neisseria	0.000442449	0.00136422	0
			Anaerococcus	0.000421297	0	0.000623519
			Hydrogenoanaerobacterium	0.000383014	0	0.000566861
			Lysobacter	0.000375188	0	0.000555278
			Bacteroides-Phocaeicola	0.000358259	0	0.000530223
			Sphingomonas	0.000356167	0	0.000527127
			Aminipila	0.000311113	0	0.000460448
			Anaerofustis	0.000311113	0	0.000460448
			Laribacter	0.000271315	0.000836554	0
			Stenotrophobacter	0.000251824	0	0.0003727
			Fenollaria	0.000246002	0	0.000364083
			Acinetobacter	0.000210458	0	0.000311478
			Beduinibacterium	0.000201434	0.000621087	0
			Unclassified Actinomycetia	0.000179212	0	0.000265234
			Finegoldia	0.000174218	0	0.000257843
			Unclassified Gammaproteobacteria	0.000170938	0	0.000252988
			Unclassified Lactobacillales	0.000134644	0	0.000199273
			Paraeggerthella	0.000112956	0.000348282	0
