# Supplementary material for: In-silico identification of bacterial key-genes directly or indirectly associated with the development and progression of colorectal cancer for exploring anti-bacterial agents
Source: PLoS One. 2026 Jun 26;21(6):e0343565. doi: 10.1371/journal.pone.0343565 (PMC13308813; doi:10.1371/journal.pone.0343565)
Supplement: S4 Table — (XLSX) [file pone.0343565.s016.xlsx]

## Sheet: S4 Table
								S4 Table: Differentially Abundant Microbial Family ( |log2FC|>1 and adj.p-value<0.05)
								Family	log2FoldChange	Coef	pvalues	adjPvalues	enriched_in
								Peptostreptococcaceae	-3.23013	-2.39125	0.000673768	0.00171173	Enriched in Healthy
								Lactobacillaceae	-3.10442	-2.48541	0.00334139	0.00668278	Enriched in Healthy
								Streptococcaceae	-2.62147	-1.95221	0.0168355	0.0298592	Enriched in Healthy
								Rikenellaceae	2.51492	2.35055	0.000237863	0.000698721	Enriched in CRC
								Clostridiaceae	-2.50642	-2.16602	0.000405551	0.00108919	Enriched in Healthy
								Bacteroidaceae	2.45567	1.98782	0.00259494	0.00568446	Enriched in CRC
								Acidaminococcaceae	2.33183	2.06239	0.00131576	0.00309204	Enriched in CRC
								Coprobacillaceae	-2.27693	-2.48978	7.78774e-05	0.000244016	Enriched in Healthy
								Odoribacteraceae	2.19188	1.90347	0.00011158	0.000338339	Enriched in CRC
								Clostridiaceae-Lachnospiraceae	2.10021	5.38305	5.67243e-17	4.84735e-16	Enriched in CRC
								Eggerthellaceae	-1.28311	-1.64613	0.0027584	0.00589295	Enriched in Healthy
								Fusobacteriaceae	1.28183	2.84186	0.000347041	0.00098854	Enriched in CRC
								Coriobacteriaceae	-1.23393	-1.35367	0.00751088	0.0138436	Enriched in Healthy
								Desulfovibrionaceae	1.20762	1.45641	0.00468648	0.00917769	Enriched in CRC
								Turicibacteraceae	-1.052	-3.93611	3.43991e-08	1.53977e-07	Enriched in Healthy
