# Supplementary material for: In-silico identification of bacterial key-genes directly or indirectly associated with the development and progression of colorectal cancer for exploring anti-bacterial agents
Source: PLoS One. 2026 Jun 26;21(6):e0343565. doi: 10.1371/journal.pone.0343565 (PMC13308813; doi:10.1371/journal.pone.0343565)
Supplement: S5 Table — (XLSX) [file pone.0343565.s017.xlsx]

## Sheet: S5 Table
					S5 Table: Differentially Abundant Microbial Genera ( |log2FC|>1 and adj.p-value<0.05)
					S
					Genus	log2FoldChange	Coef	pvalues	adjPvalues	enriched_in
					Romboutsia	-4.09192	-4.444	1.1233e-07	4.68041e-07	Enriched in Healthy
					Bacteroides	3.49465	2.39045	0.00017724	0.000486331	Enriched in CRC
					Clostridium	-3.38076	-2.78216	6.66517e-05	0.000189831	Enriched in Healthy
					Alistipes	2.54129	2.94706	3.91077e-05	0.000112811	Enriched in CRC
					Weissella	-2.41684	-4.46393	1.22544e-05	3.93893e-05	Enriched in Healthy
					Streptococcus	-2.30655	-1.9073	0.0167778	0.0309427	Enriched in Healthy
					Flavonifractor	2.25385	3.05747	2.63451e-07	1.02201e-06	Enriched in CRC
					Clostridium-Enterocloster-Lachnoclostridium	2.06989	5.47566	6.20454e-17	4.98579e-16	Enriched in CRC
					Catenibacterium	-1.94302	-2.27777	0.000839229	0.00217042	Enriched in Healthy
					Butyricimonas	1.8879	2.14949	0.000203452	0.000551527	Enriched in CRC
					Pediococcus	-1.87453	-7.85861	3.03324e-09	1.42183e-08	Enriched in Healthy
					[Eubacterium]_hallii_group	-1.82146	-2.10975	0.00138723	0.00339268	Enriched in Healthy
					Desulfovibrio	1.64481	3.57007	1.41795e-07	5.80071e-07	Enriched in CRC
					Acidaminococcus	1.42438	3.4955	1.78878e-06	6.38849e-06	Enriched in CRC
					Dorea	-1.38521	-1.35891	0.0072244	0.0145133	Enriched in Healthy
					Hungatella	1.34042	4.10068	1.949e-12	1.28978e-11	Enriched in CRC
					Fusobacterium	1.31118	2.18178	0.0156581	0.0293589	Enriched in CRC
					Dysosmobacter	1.28506	2.7346	5.4021e-06	1.84163e-05	Enriched in CRC
					Lachnoclostridium	1.27972	5.10909	1.03053e-14	7.47962e-14	Enriched in CRC
					Marseillibacter	1.21138	1.69745	0.00110326	0.00275815	Enriched in CRC
					Sporobacter	1.18761	1.55251	0.0099526	0.0194725	Enriched in CRC
					Oscillibacter	1.16412	1.60355	0.00714973	0.0144927	Enriched in CRC
					Phascolarctobacterium	1.07375	2.47153	0.00377375	0.00816436	Enriched in CRC
					Odoribacter	1.07369	1.46503	0.00824497	0.016273	Enriched in CRC
					Lactiplantibacillus	-1.06256	-2.85039	0.00394576	0.0084552	Enriched in Healthy
					Paraprevotella	1.05614	2.29084	0.00221178	0.00529416	Enriched in CRC
					Clostridioides	1.02845	6.72096	3.49771e-17	2.91476e-16	Enriched in CRC
					Turicibacter	-1.00439	-3.67422	1.74754e-07	7.02138e-07	Enriched in Healthy
