# Supplementary material for: In-silico identification of bacterial key-genes directly or indirectly associated with the development and progression of colorectal cancer for exploring anti-bacterial agents
Source: PLoS One. 2026 Jun 26;21(6):e0343565. doi: 10.1371/journal.pone.0343565 (PMC13308813; doi:10.1371/journal.pone.0343565)
Supplement: S6 Table — (XLSX) [file pone.0343565.s018.xlsx]

## Sheet: S6 Table
		S6 Table: 42 Differentially Abundant Bacteria (|log2FC|>1 and adj.p-value<0.05)
	ASV ID	FeatureID	Kingdom	Phylum	Class	Order	Family	Genus	Species	log2FoldChange	pvalues	adjPvalues	enriched_in
	ASV72	5b4b2ab5f75479df889174c755778523	Bacteria	Bacteroidetes	Bacteroidia	Bacteroidales	Bacteroidaceae	Bacteroides	Bacteroides Bacteroides spp.	4.38275	1.53632e-05	6.70574e-05	Enriched in CRC
	ASV25	4fc84541357b2ec8f451fe9b2179e3da	Bacteria	Firmicutes	Clostridia	Eubacteriales	Peptostreptococcaceae	Romboutsia	Unclassified Romboutsia	-3.94086	1.74058e-08	2.28425e-07	Enriched in Healthy
	ASV52	95d3298cfbd1b9a7160d757dd77de368	Bacteria	Bacteroidetes	Bacteroidia	Bacteroidales	Bacteroidaceae	Bacteroides	Bacteroides Bacteroides_ovatus	3.14169	1.85203e-06	1.1219e-05	Enriched in CRC
	ASV83	dbb04c4589cd842cf42b7fec474cf174	Bacteria	Bacteroidetes	Bacteroidia	Bacteroidales	Bacteroidaceae	Bacteroides	Bacteroides Bacteroides_fragilis	2.23758	3.09333e-05	0.000116375	Enriched in CRC
	ASV121	d36eea17b3fb93e259d01e58cc358c31	Bacteria	Bacteroidetes	Bacteroidia	Bacteroidales	Bacteroidaceae	Bacteroides	Bacteroides Bacteroides_uniformis	2.2	0.000579194	0.00149546	Enriched in CRC
	ASV141	56aab6990e276077f6b1f9c95023ca18	Bacteria	Actinobacteria	Actinomycetia	Bifidobacteriales	Bifidobacteriaceae	Bifidobacterium	Unclassified Bifidobacterium	-2.09045	0.00394074	0.00874178	Enriched in Healthy
	ASV170	90a2b722e853d69b25c56a107e88a7b0	Bacteria	Firmicutes	Clostridia	Eubacteriales	Lachnospiraceae	Blautia	Unclassified Blautia	-2.0578	0.0132291	0.0243694	Enriched in Healthy
	ASV53	a5aade7b8c7ca736ed026a63e8cf58c7	Bacteria	Firmicutes	Clostridia	Eubacteriales	Clostridiaceae	Clostridium	Clostridium Clostridium_celatum	-2.02231	1.92824e-06	1.14603e-05	Enriched in Healthy
	ASV26	b389ab57e0b7690caa46e4830ab6c79f	Bacteria	Firmicutes	Clostridia	Eubacteriales	Oscillospiraceae	Flavonifractor	Flavonifractor Flavonifractor_plautii	1.90769	3.01308e-08	3.65046e-07	Enriched in CRC
	ASV66	e4c83af19348ed3b6cf6e1b9424abcb6	Bacteria	Firmicutes	Clostridia	Eubacteriales	Clostridiaceae	Clostridium	Unclassified Clostridium	-1.90437	6.3142e-06	3.0136e-05	Enriched in Healthy
	ASV1	a3b8be9507b9456284a8bf2117766b18	Bacteria	Firmicutes	Clostridia	Eubacteriales	Clostridiaceae-Lachnospiraceae	Clostridium-Enterocloster-Lachnoclostridium	Clostridium-Enterocloster-Lachnoclostridium Clostridium_clostridioforme:Enterocloster_bolteae-citroniae-clostridioformis:[Clostridium]_bolteae-clostridioforme	1.86353	1.23867e-16	3.90181e-14	Enriched in CRC
	ASV137	3cc46cc5803d8e06671892170db33ff5	Bacteria	Firmicutes	Bacilli	Lactobacillales	Streptococcaceae	Streptococcus	Streptococcus Streptococcus_salivarius	-1.84265	0.00214087	0.00488678	Enriched in Healthy
	ASV70	4d17de7a3dcc04f7836d6d06543029be	Bacteria	Firmicutes	Clostridia	Eubacteriales	Lachnospiraceae	[Eubacterium]_hallii_group	[Eubacterium]_hallii_group [Eubacterium]_hallii	-1.78814	1.40035e-05	6.30156e-05	Enriched in Healthy
	ASV24	dda898bbb44323c31c588db1d91f7c14	Bacteria	Firmicutes	Bacilli	Lactobacillales	Lactobacillaceae	Weissella	Weissella Weissella_cibaria	-1.74732	1.8129e-08	2.28425e-07	Enriched in Healthy
	ASV87	ec5a786d74f1cc8dcccb2dc3e3b18f4d	Bacteria	Firmicutes	Erysipelotrichia	Erysipelotrichales	Coprobacillaceae	Catenibacterium	Catenibacterium Catenibacterium_mitsuokai	-1.71324	4.52661e-05	0.000162032	Enriched in Healthy
	ASV107	85b2177979d319c4551a7201a4064611	Bacteria	Firmicutes	Clostridia	Eubacteriales	Lachnospiraceae	Unclassified Lachnospiraceae	Unclassified Lachnospiraceae	-1.59929	0.000162396	0.000473654	Enriched in Healthy
	ASV17	45b14dc40a60b2c9a39e60e18330a887	Bacteria	Firmicutes	Bacilli	Lactobacillales	Streptococcaceae	Streptococcus	Streptococcus Streptococcus_luteciae	-1.49679	2.07744e-10	5.45328e-09	Enriched in Healthy
	ASV90	32e4a7d36842a63a275d4f34fc8dc407	Bacteria	Actinobacteria	Actinomycetia	Bifidobacteriales	Bifidobacteriaceae	Bifidobacterium	Bifidobacterium Bifidobacterium_bifidum	-1.48248	4.7007e-05	0.000164524	Enriched in Healthy
	ASV64	d78242ce86fdc8674536f9e408011de9	Bacteria	Bacteroidetes	Bacteroidia	Bacteroidales	Rikenellaceae	Alistipes	Alistipes Alistipes_putredinis	1.48242	5.48376e-06	2.65751e-05	Enriched in CRC
	ASV4	2a497d7f3e9a325ae65f03e1d270b784	Bacteria	Bacteroidetes	Bacteroidia	Bacteroidales	Prevotellaceae	Prevotella	Prevotella Prevotella_copri	-1.35497	8.16055e-14	6.42643e-12	Enriched in Healthy
	ASV165	d1590c9acfd1602db4bc6721ff8a9365	Bacteria	Firmicutes	Clostridia	Eubacteriales	Oscillospiraceae	Ruminococcus	Ruminococcus Ruminococcus_bromii	-1.34701	0.0114919	0.0218068	Enriched in Healthy
	ASV113	97b7ac8224f093c5d019a755cca24e44	Bacteria	Bacteroidetes	Bacteroidia	Bacteroidales	Rikenellaceae	Alistipes	Alistipes Alistipes_shahii	1.34251	0.000351865	0.000972259	Enriched in CRC
	ASV138	7c4acf116e936866a922fb735d5ddd87	Bacteria	Firmicutes	Bacilli	Lactobacillales	Lactobacillaceae	Ligilactobacillus	Ligilactobacillus Ligilactobacillus_ruminis	-1.34023	0.00292203	0.00662186	Enriched in Healthy
	ASV109	fa737a9830ebd912ef5282562bf44351	Bacteria	Firmicutes	Clostridia	Eubacteriales	Lachnospiraceae	Dorea	Dorea Dorea_formicigenerans	-1.29089	0.000220884	0.000632531	Enriched in Healthy
	ASV154	78b9eac06601881fd5f704c8360bb93a	Bacteria	Firmicutes	Bacilli	Lactobacillales	Streptococcaceae	Streptococcus	Unclassified Streptococcus	-1.28765	0.00908815	0.0182342	Enriched in Healthy
	ASV171	6aa3636d4b1a9117f613ddee52d85564	Bacteria	Bacteroidetes	Bacteroidia	Bacteroidales	Bacteroidaceae	Unclassified Bacteroidaceae	Unclassified Bacteroidaceae	1.27753	0.0147261	0.0269694	Enriched in CRC
	ASV17	bc6a68340bddedefec07ae6d337f3e54	Bacteria	Firmicutes	Negativicutes	Veillonellales	Veillonellaceae	Veillonella	Unclassified Veillonella	1.25961	3.06971e-09	5.68799e-08	Enriched in CRC
	ASV14	8a6d41aac50456b5b1c33d3987827a49	Bacteria	Bacteroidetes	Bacteroidia	Bacteroidales	Barnesiellaceae	Barnesiella	Barnesiella Barnesiella_intestinihominis	1.25412	1.4971e-09	3.14391e-08	Enriched in CRC
	ASV182	7bbe15bc7f40c0baf2436f21c2690341	Bacteria	Bacteroidetes	Bacteroidia	Bacteroidales	Rikenellaceae	Alistipes	Alistipes Alistipes_onderdonkii	1.24547	0.0263547	0.0453646	Enriched in CRC
	ASV23	ec468a3e36d38ec25d5c6a0bcfa4f337	Bacteria	Firmicutes	Clostridia	Eubacteriales	Oscillospiraceae	Marseillibacter	Marseillibacter Marseillibacter_massiliensis	1.22043	1.52483e-08	2.08836e-07	Enriched in CRC
	ASV125	e61eeb7279cfb1946b946b6fbb1fa986	Bacteria	Firmicutes	Clostridia	Eubacteriales	Eubacteriaceae	Eubacterium	Eubacterium Eubacterium_coprostanoligenes	1.17493	0.000855721	0.0021393	Enriched in CRC
	ASV149	6f9cdb410dc2ac1eceba81d279ecdc8c	Bacteria	Verrucomicrobia	Verrucomicrobiae	Verrucomicrobiales	Akkermansiaceae	Akkermansia	Akkermansia Akkermansia_muciniphila	1.10916	0.00860238	0.0179198	Enriched in CRC
	ASV32	4632f690aff40878416284cf85e6937c	Bacteria	Firmicutes	Clostridia	Eubacteriales	Lachnospiraceae	Mediterraneibacter	Mediterraneibacter [Ruminococcus]_torques	1.09739	6.83153e-08	6.72478e-07	Enriched in CRC
	ASV89	41b3f9c1ae78b66f0eb6efdd3240d092	Bacteria	Firmicutes	Clostridia	Eubacteriales	Oscillospiraceae	Marseillibacter	Marseillibacter Marseillibacter_massiliensis	1.0951	4.62635e-05	0.000163742	Enriched in CRC
	ASV163	b67840bcb3a97e7aa5a33309a5ed1d57	Bacteria	Firmicutes	Clostridia	Eubacteriales	Lachnospiraceae	Blautia	Blautia Blautia_obeum	-1.08922	0.0108107	0.0207644	Enriched in Healthy
	ASV9	5e892196d2c3d0db78698a23aa11390d	Bacteria	Firmicutes	Erysipelotrichia	Erysipelotrichales	Erysipelotrichaceae	Unclassified Erysipelotrichaceae	Unclassified Erysipelotrichaceae	-1.0867	4.83008e-11	1.69053e-09	Enriched in Healthy
	ASV10	e19d9411321985d58118308bcd761714	Bacteria	Firmicutes	Bacilli	Lactobacillales	Lactobacillaceae	Pediococcus	Pediococcus Pediococcus_pentosaceus	-1.08442	1.02367e-10	3.22457e-09	Enriched in Healthy
	ASV150	d771f556895ac67d2b52ba00b5f71352	Bacteria	Firmicutes	Clostridia	Eubacteriales	Lachnospiraceae	Mediterraneibacter	Mediterraneibacter [Ruminococcus]_gnavus	1.07579	0.00870542	0.0179198	Enriched in CRC
	ASV18	cb397af197b0fb8211cfd1c207756eb3	Bacteria	Proteobacteria	Betaproteobacteria	Burkholderiales	Sutterellaceae	Sutterella	Sutterella Sutterella_wadsworthensis	1.07337	6.23811e-09	1.09167e-07	Enriched in CRC
	ASV74	5c1727f9696ede4f52f8119c223d072d	Bacteria	Bacteroidetes	Bacteroidia	Bacteroidales	Barnesiellaceae	Barnesiella	Barnesiella Barnesiella_intestinihominis	-1.05682	1.81784e-05	7.63491e-05	Enriched in Healthy
	ASV5	3ab09d15894e1f8ea44f05d780cd4083	Bacteria	Firmicutes	Clostridia	Eubacteriales	Lachnospiraceae	Lachnoclostridium	Lachnoclostridium [Clostridium]_symbiosum	1.05163	1.26629e-13	7.97762e-12	Enriched in CRC
	ASV84	1f73a482f61aae086a454e9eb5d7cd6e	Bacteria	Firmicutes	Clostridia	Eubacteriales	Unclassified Eubacteriales	Unclassified Eubacteriales	Unclassified Eubacteriales	1.00075	3.14027e-05	0.000116375	Enriched in CRC
