# Supplementary material for: In-silico identification of bacterial key-genes directly or indirectly associated with the development and progression of colorectal cancer for exploring anti-bacterial agents
Source: PLoS One. 2026 Jun 26;21(6):e0343565. doi: 10.1371/journal.pone.0343565 (PMC13308813; doi:10.1371/journal.pone.0343565)
Supplement: S9 Table — (XLSX) [file pone.0343565.s021.xlsx]

## Sheet: S9 Table
S9 Table: Unique Pathogenic Pathway Proteins of BaO
ProteinID	evalue	score	Description	Gene_name	EC	KEGG_ko	Unique_Bacterial_KOs
tr|A0A139KRT6|A0A139KRT6_BACOV	0	1087	Catalyzes the phosphorylation of D-fructose 6-phosphate, the first committing step of glycolysis. Uses inorganic phosphate (PPi) as phosphoryl donor instead of ATP like common ATP-dependent phosphofructokinases (ATP-PFKs), which renders the reaction reversible, and can thus function both in glycolysis and gluconeogenesis. Consistently, PPi-PFK can replace the enzymes of both the forward (ATP-PFK)…	pfp	2.7.1.11,2.7.1.90	ko:K00895,ko:K21071	K00895,K21071
tr|A0A139L0C5|A0A139L0C5_BACOV	1.23e-297	811	Catalyzes the conversion of D-ribulose 5-phosphate to formate and 3,4-dihydroxy-2-butanone 4-phosphate	ribBA	3.5.4.25,4.1.99.12	ko:K14652	K14652
tr|A0A139L8I8|A0A139L8I8_BACOV	4.9e-239	657	Catalyzes the NADPH-dependent formation of L-aspartate- semialdehyde (L-ASA) by the reductive dephosphorylation of L- aspartyl-4-phosphate	asd	1.2.1.11	ko:K00133	K00133
tr|A0A1G6GBI4|A0A1G6GBI4_BACOV	0	912	Catalyzes the hydrolysis of UDP-3-O-myristoyl-N- acetylglucosamine to form UDP-3-O-myristoylglucosamine and acetate, the committed step in lipid A biosynthesis	fabZ	3.5.1.108,4.2.1.59	ko:K16363	K16363
tr|A0A5M5D3S3|A0A5M5D3S3_BACOV	0	938	Catalyzes the addition of meso-diaminopimelic acid to the nucleotide precursor UDP-N-acetylmuramoyl-L-alanyl-D-glutamate (UMAG) in the biosynthesis of bacterial cell-wall peptidoglycan	murE	6.3.2.13	ko:K01928	K01928
tr|A0A139KLL4|A0A139KLL4_BACOV	6.26e-143	402	IGPS catalyzes the conversion of PRFAR and glutamine to IGP, AICAR and glutamate. The HisH subunit provides the glutamine amidotransferase activity that produces the ammonia necessary to HisF for the synthesis of IGP and AICAR	hisH	-	ko:K02501	K02501
tr|A0A139KLM4|A0A139KLM4_BACOV	2.01e-147	414	belongs to the PRA-CH family	hisI	3.5.4.19,3.6.1.31	ko:K11755	K11755
tr|A0A139KLM5|A0A139KLM5_BACOV	2.4e-181	504	IGPS catalyzes the conversion of PRFAR and glutamine to IGP, AICAR and glutamate. The HisF subunit catalyzes the cyclization activity that produces IGP and AICAR from PRFAR using the ammonia provided by the HisH subunit	hisF	-	ko:K02500	K02500
tr|A0A139KLM8|A0A139KLM8_BACOV	2.42e-283	773	Specifically catalyzes the decarboxylation of meso- diaminopimelate (meso-DAP) to L-lysine	lysA	4.1.1.20	ko:K01586	K01586
tr|A0A139KPH5|A0A139KPH5_BACOV	0	842	Cell wall formation. Adds enolpyruvyl to UDP-N- acetylglucosamine	murA	2.5.1.7	ko:K00790	K00790
tr|A0A139KQ43|A0A139KQ43_BACOV	0	942	Catalyzes the isomerization between 2-isopropylmalate and 3-isopropylmalate, via the formation of 2-isopropylmaleate	leuC	4.2.1.33,4.2.1.35	ko:K01703	K01703
tr|A0A139KRR4|A0A139KRR4_BACOV	4.18e-299	817	Catalyzes the sequential NAD-dependent oxidations of L- histidinol to L-histidinaldehyde and then to L-histidine	hisD	1.1.1.23	ko:K00013	K00013
tr|A0A139KTC2|A0A139KTC2_BACOV	9.09e-97	281	Catalyzes a trans-dehydration via an enolate intermediate	aroQ	4.2.1.10	ko:K03786	K03786
tr|A0A139KV23|A0A139KV23_BACOV	3.58e-301	822	First step of the lipid cycle reactions in the biosynthesis of the cell wall peptidoglycan	mraY	2.7.8.13	ko:K01000	K01000
tr|A0A139KVA2|A0A139KVA2_BACOV	0	1014	Catalyzes the interconversion of 2-phosphoglycerate and 3-phosphoglycerate	gpmI	5.4.2.12	ko:K15633	K15633
tr|A0A139L2E2|A0A139L2E2_BACOV	1.97e-130	370	Catalyzes the epimerization of the C3' and C5'positions of dTDP-6-deoxy-D-xylo-4-hexulose, forming dTDP-6-deoxy-L-lyxo-4- hexulose	rfbC	5.1.3.13	ko:K01790	K01790
tr|A0A139L3U1|A0A139L3U1_BACOV	0	1209	Converts 2C-methyl-D-erythritol 2,4-cyclodiphosphate (ME-2,4cPP) into 1-hydroxy-2-methyl-2-(E)-butenyl 4-diphosphate	ispG	1.17.7.1,1.17.7.3	ko:K03526	K03526
tr|A0A139L517|A0A139L517_BACOV	0	1572	COG5009 Membrane carboxypeptidase penicillin-binding protein	mrcA	2.4.1.129,3.4.16.4	ko:K05366	K05366
tr|A0A139L6H9|A0A139L6H9_BACOV	2.62e-200	555	Catalyzes the condensation of pantoate with beta-alanine in an ATP-dependent reaction via a pantoyl-adenylate intermediate	panC	6.3.2.1	ko:K01918	K01918
tr|A0A139L6I6|A0A139L6I6_BACOV	1.02e-78	234	Catalyzes the pyruvoyl-dependent decarboxylation of aspartate to produce beta-alanine	panD	4.1.1.11	ko:K01579	K01579
tr|A0A139L8H9|A0A139L8H9_BACOV	0	866	Involved in cell wall formation. Catalyzes the final step in the synthesis of UDP-N-acetylmuramoyl-pentapeptide, the precursor of murein	murF	6.3.2.10	ko:K01929	K01929
tr|A0A139LCV2|A0A139LCV2_BACOV	5.48e-157	440	Transaldolase is important for the balance of metabolites in the pentose-phosphate pathway	tal	2.2.1.2	ko:K00616,ko:K08314	K00616
tr|A0A139LE69|A0A139LE69_BACOV	1.93e-210	582	Catalyzes the condensation of (S)-aspartate-beta- semialdehyde (S)-ASA and pyruvate to 4-hydroxy- tetrahydrodipicolinate (HTPA)	dapA	4.3.3.7	ko:K01714	K01714
tr|A0A139LF25|A0A139LF25_BACOV	4.67e-163	456	Catalyzes the formation of phosphatidylethanolamine (PtdEtn) from phosphatidylserine (PtdSer)	psd	4.1.1.65	ko:K01613	K01613
tr|A0A139LFB2|A0A139LFB2_BACOV	0	933	it binds specifically double-stranded DNA at a 9 bp consensus (dnaA box) 5'-TTATC CA A CA A-3'. DnaA binds to ATP and to acidic phospholipids	dnaA	-	ko:K02313	K02313
tr|A0A139LFE8|A0A139LFE8_BACOV	0	892	Belongs to the GPI family	pgi	5.3.1.9	ko:K01810	K01810
tr|A0A139LKE3|A0A139LKE3_BACOV	0	1216	Converts the aldose L-fucose into the corresponding ketose L-fuculose	fucI	5.3.1.25,5.3.1.3	ko:K01818	K01818
tr|A0A139LLR6|A0A139LLR6_BACOV	4.28e-112	322	Involved in the biosynthesis of isopentenyl diphosphate (IPP) and dimethylallyl diphosphate (DMAPP), two major building blocks of isoprenoid compounds. Catalyzes the conversion of 4- diphosphocytidyl-2-C-methyl-D-erythritol 2-phosphate (CDP-ME2P) to 2-C-methyl-D-erythritol 2,4-cyclodiphosphate (ME-CPP) with a corresponding release of cytidine 5-monophosphate (CMP)	ispF	4.6.1.12	ko:K01770	K01770
tr|A0A1G6G1I0|A0A1G6G1I0_BACOV	0	1282	Catalyzes the acyloin condensation reaction between C atoms 2 and 3 of pyruvate and glyceraldehyde 3-phosphate to yield 1-deoxy-D-xylulose-5-phosphate (DXP)	dxs	2.2.1.7	ko:K01662	K01662
tr|A0A1G6G502|A0A1G6G502_BACOV	0	1888	Part of the Sec protein translocase complex. Interacts with the SecYEG preprotein conducting channel. SecDF uses the proton motive force (PMF) to complete protein translocation after the ATP-dependent function of SecA	secD	-	ko:K03072,ko:K12257	K03072,K12257
tr|A0A1G6G5K9|A0A1G6G5K9_BACOV	0	2122	Part of the Sec protein translocase complex. Interacts with the SecYEG preprotein conducting channel. Has a central role in coupling the hydrolysis of ATP to the transfer of proteins into and across the cell membrane, serving as an ATP-driven molecular motor driving the stepwise translocation of polypeptide chains across the membrane	secA	-	ko:K03070	K03070
tr|A0A1G6G6E0|A0A1G6G6E0_BACOV	0	888	Cell wall formation. Catalyzes the addition of glutamate to the nucleotide precursor UDP-N-acetylmuramoyl-L-alanine (UMA)	murD	6.3.2.9	ko:K01925	K01925
tr|A0A1G8GXG6|A0A1G8GXG6_BACOV	3.69e-260	714	Catalyzes the anti-1,4-elimination of the C-3 phosphate and the C-6 proR hydrogen from 5-enolpyruvylshikimate-3-phosphate (EPSP) to yield chorismate, which is the branch point compound that serves as the starting substrate for the three terminal pathways of aromatic amino acid biosynthesis. This reaction introduces a second double bond into the aromatic ring system	aroC	4.2.3.5	ko:K01736	K01736
tr|A0A1G8MLF3|A0A1G8MLF3_BACOV	1.6e-305	834	Belongs to the SEDS family	ftsW	-	ko:K03588	K03588
tr|A0A1Y4P6C6|A0A1Y4P6C6_BACOV	4.66e-278	760	Catalyzes the NADP-dependent rearrangement and reduction of 1-deoxy-D-xylulose-5-phosphate (DXP) to 2-C-methyl-D-erythritol 4-phosphate (MEP)	dxr	1.1.1.267	ko:K00099	K00099
tr|A0A1Y4P6P2|A0A1Y4P6P2_BACOV	1.92e-206	571	Catalyzes the conversion of 1-hydroxy-2-methyl-2-(E)- butenyl 4-diphosphate (HMBPP) into a mixture of isopentenyl diphosphate (IPP) and dimethylallyl diphosphate (DMAPP). Acts in the terminal step of the DOXP MEP pathway for isoprenoid precursor biosynthesis	ispH	1.17.7.4	ko:K03527	K03527
tr|A0A1Y4PTZ3|A0A1Y4PTZ3_BACOV	9.49e-197	545	Catalyzes the stereoinversion of LL-2,6- diaminoheptanedioate (L,L-DAP) to meso-diaminoheptanedioate (meso- DAP), a precursor of L-lysine and an essential component of the bacterial peptidoglycan	dapF	5.1.1.7	ko:K01778	K01778
tr|A0A1Y4Q1Y5|A0A1Y4Q1Y5_BACOV	0	1005	Participates in initiation and elongation during chromosome replication	dnaB	3.6.4.12	ko:K02314	K02314
tr|A0A413EXR3|A0A413EXR3_BACOV	1.06e-280	766	Histidine biosynthesis bifunctional protein HisB	hisB	3.1.3.15,4.2.1.19	ko:K01089,ko:K01693	K01089,K01693
tr|A0A414E9F5|A0A414E9F5_BACOV	0	1248	Catalyzes the biosynthesis of agmatine from arginine	speA	4.1.1.19	ko:K01585	K01585
tr|A0A5M5D202|A0A5M5D202_BACOV	0	1181	Belongs to the IlvD Edd family	ilvD	4.2.1.9	ko:K01687	K01687
tr|A0A5M5D4P4|A0A5M5D4P4_BACOV	2.08e-264	724	Cell wall formation. Catalyzes the transfer of a GlcNAc subunit on undecaprenyl-pyrophosphoryl-MurNAc-pentapeptide (lipid intermediate I) to form undecaprenyl-pyrophosphoryl-MurNAc- (pentapeptide)GlcNAc (lipid intermediate II)	murG	2.4.1.227	ko:K02563	K02563
tr|A0A5M5D4P8|A0A5M5D4P8_BACOV	0	907	Belongs to the MurCDEF family	murC	6.3.2.8	ko:K01924	K01924
tr|A0A5M5D5Z2|A0A5M5D5Z2_BACOV	1.06e-196	546	Catalyzes the dephosphorylation of undecaprenyl diphosphate (UPP). Confers resistance to bacitracin	uppP	3.6.1.27	ko:K06153	K06153
tr|A0A5M5D8L3|A0A5M5D8L3_BACOV	1.21e-241	663	Cell wall formation	murB	1.3.1.98	ko:K00075	K00075
tr|A0A5M5DBX0|A0A5M5DBX0_BACOV	4.01e-262	717	Converts 2,5-diamino-6-(ribosylamino)-4(3h)-pyrimidinone 5'-phosphate into 5-amino-6-(ribosylamino)-2,4(1h,3h)- pyrimidinedione 5'-phosphate	ribD	1.1.1.193,3.5.4.26	ko:K11752	K11752
tr|A0A5M5DCN7|A0A5M5DCN7_BACOV	1.64e-236	650	Belongs to the D-alanine--D-alanine ligase family	ddl	6.3.2.4	ko:K01921	K01921
tr|A0A5M5DT22|A0A5M5DT22_BACOV	0	1658	Catalyzes the interconversion of L-alanine and D- alanine. May also act on other amino acids	alr	5.1.1.1	ko:K01775	K01775
tr|A0A5M5DWI1|A0A5M5DWI1_BACOV	2.13e-227	625	Transfers an acetyl group from acetyl-CoA to L- homoserine, forming acetyl-L-homoserine	metAA	2.3.1.46	ko:K00651	K00651
tr|A0A5M5DWS5|A0A5M5DWS5_BACOV	0	1259	Part of the high-affinity ATP-driven potassium transport (or Kdp) system, which catalyzes the hydrolysis of ATP coupled with the electrogenic transport of potassium into the cytoplasm. This subunit is responsible for energy coupling to the transport system	kdpB	3.6.3.12	ko:K01547	K01547
tr|A0A5M5E281|A0A5M5E281_BACOV	2.92e-193	536	Catalyzes the reversible reaction in which hydroxymethyl group from 5,10-methylenetetrahydrofolate is transferred onto alpha-ketoisovalerate to form ketopantoate	panB	2.1.2.11	ko:K00606	K00606
tr|A0A5M5EDL8|A0A5M5EDL8_BACOV	1.47e-286	783	Catalyzes the formation of acetyl phosphate from acetate and ATP. Can also catalyze the reverse reaction	ackA	2.7.2.1	ko:K00925	K00925
tr|A0A5M5EFK3|A0A5M5EFK3_BACOV	0	1010	Catalyzes the reduction of nitrite to ammonia, consuming six electrons in the process	nrfA	1.7.2.2	ko:K03385	K03385
tr|A0A5M5EJA7|A0A5M5EJA7_BACOV	0	1088	Involved in the gluconeogenesis. Catalyzes the conversion of oxaloacetate (OAA) to phosphoenolpyruvate (PEP) through direct phosphoryl transfer between the nucleoside triphosphate and OAA	pckA	4.1.1.49	ko:K01610	K01610
tr|A0A5M5EKA2|A0A5M5EKA2_BACOV	1.64e-229	632	riboflavin biosynthesis protein	ribF	2.7.1.26,2.7.7.2	ko:K11753	K11753
tr|A0A5M5MWM2|A0A5M5MWM2_BACOV	0	976	Catalyzes the condensation of the acetyl group of acetyl-CoA with 3-methyl-2-oxobutanoate (2-oxoisovalerate) to form 3-carboxy-3-hydroxy-4-methylpentanoate (2-isopropylmalate)	leuA	2.3.3.13	ko:K01649	K01649
tr|A0A139KKD1|A0A139KKD1_BACOV	2.73e-239	657	Psort location Cytoplasmic, score 8.96	manA	5.3.1.8	ko:K01809	K01809
tr|A0A139KLQ6|A0A139KLQ6_BACOV	0	866	Belongs to the aspartokinase family	lysC	2.7.2.4	ko:K00928	K00928
tr|A0A139KPA5|A0A139KPA5_BACOV	0	1499	Psort location Cytoplasmic, score	maeB	1.1.1.38,1.1.1.40	ko:K00027,ko:K00029	K00027,K00029
tr|A0A139KPH3|A0A139KPH3_BACOV	4.96e-273	745	Belongs to the class-V pyridoxal-phosphate-dependent aminotransferase family. PhnW subfamily	phnW	2.6.1.37	ko:K03430	K03430
tr|A0A139KPI1|A0A139KPI1_BACOV	0	894	zinc metalloprotease	rseP	-	ko:K11749	K11749
tr|A0A139KPI7|A0A139KPI7_BACOV	2.97e-210	580	Catalyzes the formation of dTDP-glucose, from dTTP and glucose 1-phosphate, as well as its pyrophosphorolysis	rfbA	2.7.7.24	ko:K00973	K00973
tr|A0A139KQ40|A0A139KQ40_BACOV	1.21e-141	399	Catalyzes the isomerization between 2-isopropylmalate and 3-isopropylmalate, via the formation of 2-isopropylmaleate	leuD	4.2.1.33,4.2.1.35	ko:K01704	K01704
tr|A0A139KRK4|A0A139KRK4_BACOV	3.47e-142	401	COG0307 Riboflavin synthase alpha chain	ribE	2.5.1.9	ko:K00793	K00793
tr|A0A139KRM9|A0A139KRM9_BACOV	1.9e-194	540	ATP phosphoribosyltransferase	hisG	2.4.2.17	ko:K00765	K00765
tr|A0A139KTS5|A0A139KTS5_BACOV	5.55e-269	735	mannose-1-phosphate guanylyltransferase	manC	2.7.7.13	ko:K00971	K00971
tr|A0A139KV42|A0A139KV42_BACOV	9.39e-295	806	Essential cell division protein that forms a contractile ring structure (Z ring) at the future cell division site. The regulation of the ring assembly controls the timing and the location of cell division. One of the functions of the FtsZ ring is to recruit other cell division proteins to the septum to produce a new cell wall between the dividing cells. Binds GTP and shows GTPase activity	ftsZ	-	ko:K03531	K03531
tr|A0A139L2D7|A0A139L2D7_BACOV	1e-289	791	Psort location Cytoplasmic, score 8.96	serB	3.1.3.3	ko:K01079	K01079
tr|A0A139L2K9|A0A139L2K9_BACOV	0	1261	penicillin-binding protein 2	mrdA	3.4.16.4	ko:K05515	K05515
tr|A0A139L2N1|A0A139L2N1_BACOV	0	1001	bifunctional purine biosynthesis protein PurH	purH	2.1.2.3,3.5.4.10	ko:K00602	K00602
tr|A0A139L3R8|A0A139L3R8_BACOV	0	941	COG1508 DNA-directed RNA polymerase specialized sigma subunit sigma54 homolog	rpoN	-	ko:K03092	K03092
tr|A0A139L593|A0A139L593_BACOV	8.54e-37	125	Essential subunit of the Sec protein translocation channel SecYEG. Clamps together the 2 halves of SecY. May contact the channel plug during translocation	secE	-	ko:K03073	K03073
tr|A0A139L6F5|A0A139L6F5_BACOV	5.59e-119	339	Catalyzes the formation of 6,7-dimethyl-8- ribityllumazine by condensation of 5-amino-6-(D- ribitylamino)uracil with 3,4-dihydroxy-2-butanone 4-phosphate. This is the penultimate step in the biosynthesis of riboflavin	ribH	2.5.1.78	ko:K00794	K00794
tr|A0A139L6Z4|A0A139L6Z4_BACOV	9.07e-197	546	Belongs to the CDS family	cdsA	2.7.7.41	ko:K00981	K00981
tr|A0A139L6Z8|A0A139L6Z8_BACOV	2.57e-274	750	Condensation of UDP-2,3-diacylglucosamine and 2,3- diacylglucosamine-1-phosphate to form lipid A disaccharide, a precursor of lipid A, a phosphorylated glycolipid that anchors the lipopolysaccharide to the outer membrane of the cell	lpxB	2.4.1.182	ko:K00748	K00748
tr|A0A139LFD5|A0A139LFD5_BACOV	9.18e-242	664	Glycerol-3-phosphate dehydrogenase	gpsA	1.1.1.94	ko:K00057	K00057
tr|A0A139LFK1|A0A139LFK1_BACOV	6.52e-248	681	Belongs to the asparaginase 1 family	ansB	3.5.1.1	ko:K01424	K01424
tr|A0A139LLK1|A0A139LLK1_BACOV	0	909	Psort location Cytoplasmic, score 8.96	glmM	5.4.2.8	ko:K01840	K01840
tr|A0A139LLT6|A0A139LLT6_BACOV	1.98e-155	436	Catalyzes the formation of 4-diphosphocytidyl-2-C- methyl-D-erythritol from CTP and 2-C-methyl-D-erythritol 4- phosphate (MEP)	ispD	2.7.7.60	ko:K00991	K00991
tr|A0A139LNG0|A0A139LNG0_BACOV	0	1124	Part of the high-affinity ATP-driven potassium transport (or Kdp) system, which catalyzes the hydrolysis of ATP coupled with the electrogenic transport of potassium into the cytoplasm. This subunit binds and transports the potassium across the cytoplasmic membrane	kdpA	3.6.3.12	ko:K01546	K01546
tr|A0A1G6G8R1|A0A1G6G8R1_BACOV	5.18e-159	446	Belongs to the CDP-alcohol phosphatidyltransferase class-I family	pssA	2.7.8.8	ko:K17103	K17103
tr|A0A1G6GBX9|A0A1G6GBX9_BACOV	2.45e-159	456	Catalyzes the N-acylation of UDP-3-O-acylglucosamine using 3-hydroxyacyl-ACP as the acyl donor. Is involved in the biosynthesis of lipid A, a phosphorylated glycolipid that anchors the lipopolysaccharide to the outer membrane of the cell	lpxD	2.3.1.191	ko:K02536	K02536
tr|A0A1G8FQU7|A0A1G8FQU7_BACOV	3.7e-234	643	Psort location Cytoplasmic, score	metF	1.5.1.20	ko:K00297	K00297
tr|A0A1G8GF94|A0A1G8GF94_BACOV	5.86e-310	846	The central subunit of the protein translocation channel SecYEG. Consists of two halves formed by TMs 1-5 and 6-10. These two domains form a lateral gate at the front which open onto the bilayer between TMs 2 and 7, and are clamped together by SecE at the back. The channel is closed by both a pore ring composed of hydrophobic SecY resides and a short helix (helix 2A) on the extracellular side of …	secY	-	ko:K03076	K03076
tr|A0A1G8IJ78|A0A1G8IJ78_BACOV	1.51e-258	708	Catalyzes the oxidation of 3-carboxy-2-hydroxy-4- methylpentanoate (3-isopropylmalate) to 3-carboxy-4-methyl-2- oxopentanoate. The product decarboxylates to 4-methyl-2 oxopentanoate	leuB	1.1.1.85	ko:K00052	K00052
tr|A0A1G8K0R1|A0A1G8K0R1_BACOV	0	1121	Acetolactate synthase, large subunit	ilvB	2.2.1.6	ko:K01652	K01652
tr|A0A1G8NVB8|A0A1G8NVB8_BACOV	0	906	Belongs to the Glu Leu Phe Val dehydrogenases family	gdh	1.4.1.4	ko:K00262	K00262
tr|A0A1G8RA21|A0A1G8RA21_BACOV	0	1479	Psort location Cytoplasmic, score 9.97	pflB	2.3.1.54	ko:K00656	K00656
tr|A0A1Y4P7R1|A0A1Y4P7R1_BACOV	1.13e-106	306	Ribose 5-phosphate isomerase	rpiB	5.3.1.6	ko:K01808	K01808
tr|A0A1Y4PBB6|A0A1Y4PBB6_BACOV	0	1003	two-component regulatory system, sensor kinase protein	rprX	2.7.13.3	ko:K07636	K07636
tr|A0A1Y4PTZ6|A0A1Y4PTZ6_BACOV	9.09e-262	716	mannose-1-phosphate guanylyltransferase	manC	2.7.7.13	ko:K00971	K00971
tr|A0A1Y4PX47|A0A1Y4PX47_BACOV	0	839	Psort location Cytoplasmic, score 8.96	waaA	2.4.99.12,2.4.99.13,2.4.99.14,2.4.99.15	ko:K02527	K02527
tr|A0A371AQA2|A0A371AQA2_BACOV	0	936	Belongs to the SEDS family	rodA	-	ko:K05837	K05837
tr|A0A395VYP6|A0A395VYP6_BACOV	4.41e-215	593	Catalyzes the formation of dTDP-glucose, from dTTP and glucose 1-phosphate, as well as its pyrophosphorolysis	rfbA	2.7.7.24	ko:K00973	K00973
tr|A0A395W1K7|A0A395W1K7_BACOV	0	1787	Belongs to the PEP-utilizing enzyme family	ppdK	2.7.9.1	ko:K01006	K01006
tr|A0A395W5J2|A0A395W5J2_BACOV	4.66e-258	706	Psort location Cytoplasmic, score 10.00	asnA	6.3.1.1	ko:K01914	K01914
tr|A0A3D2LQ20|A0A3D2LQ20_BACOV	8.91e-217	598	Catalyzes the reversible NADPH-dependent reductive amination of L-2-amino-6-oxopimelate, the acyclic form of L- tetrahydrodipicolinate, to generate the meso compound, D,L-2,6- diaminopimelate	ddh	1.4.1.16	ko:K03340	K03340
tr|A0A413EH07|A0A413EH07_BACOV	1.66e-290	792	The beta subunit is responsible for the synthesis of L- tryptophan from indole and L-serine	trpB	4.2.1.20,5.3.1.24	ko:K01696,ko:K01817	K01696,K01817
tr|A0A413EHI0|A0A413EHI0_BACOV	0	1324	Belongs to the transketolase family	tkt	2.2.1.1	ko:K00615	K00615
tr|A0A413EUA0|A0A413EUA0_BACOV	1.51e-281	768	Transfers the gamma-phosphate of ATP to the 4'-position of a tetraacyldisaccharide 1-phosphate intermediate (termed DS-1- P) to form tetraacyldisaccharide 1,4'-bis-phosphate (lipid IVA)	lpxK	2.7.1.130	ko:K00912	K00912
tr|A0A413EWA9|A0A413EWA9_BACOV	2.16e-195	540	Nucleotidase that shows phosphatase activity on nucleoside 5'-monophosphates	surE	3.1.3.5	ko:K03787	K03787
tr|A0A413V5K8|A0A413V5K8_BACOV	0	840	Involved in the synthesis of meso-diaminopimelate (m-DAP or DL-DAP), required for both lysine and peptidoglycan biosynthesis. Catalyzes the direct conversion of tetrahydrodipicolinate to LL-diaminopimelate	dapL	2.6.1.83	ko:K10206	K10206
tr|A0A413V887|A0A413V887_BACOV	6.71e-121	346	Catalyzes the epimerization of the C3' and C5'positions of dTDP-6-deoxy-D-xylo-4-hexulose, forming dTDP-6-deoxy-L-lyxo-4- hexulose	rfbC	5.1.3.13	ko:K01790	K01790
tr|A0A414E886|A0A414E886_BACOV	1.27e-176	493	Belongs to the TrpC family	trpC	4.1.1.48	ko:K01609	K01609
tr|A0A414E8A3|A0A414E8A3_BACOV	2.91e-128	364	methylglyoxal synthase	mgsA	4.2.3.3	ko:K01734	K01734
tr|A0A414EBQ9|A0A414EBQ9_BACOV	1.02e-299	816	COG1760 L-serine deaminase	sdaA	4.3.1.17	ko:K01752	K01752
tr|A0A414EEF2|A0A414EEF2_BACOV	7.45e-182	506	Belongs to the DapB family	dapB	1.17.1.8	ko:K00215	K00215
tr|A0A414EEQ5|A0A414EEQ5_BACOV	3.17e-280	766	Psort location Cytoplasmic, score	purM	6.3.3.1	ko:K01933	K01933
tr|A0A5M5D1S4|A0A5M5D1S4_BACOV	0	890	Psort location Cytoplasmic, score	purB	4.3.2.2	ko:K01756	K01756
tr|A0A5M5D6B3|A0A5M5D6B3_BACOV	1.16e-217	602	Belongs to the CDS family	-	2.7.7.41	ko:K00981	K00981
tr|A0A5M5DF93|A0A5M5DF93_BACOV	0	1346	D-fructose-1,6-bisphosphate 1-phosphohydrolase class 3	fbp	3.1.3.11	ko:K04041	K04041
tr|A0A5M5DQI0|A0A5M5DQI0_BACOV	4.8e-308	842	Participates in initiation and elongation during chromosome replication	-	3.6.4.12	ko:K02314	K02314
tr|A0A5M5DTI1|A0A5M5DTI1_BACOV	0	848	Cell division protein that is involved in the assembly of the Z ring. May serve as a membrane anchor for the Z ring	ftsA	-	ko:K03590	K03590
tr|A0A5M5DTL1|A0A5M5DTL1_BACOV	1.49e-221	610	COG0175 3'-phosphoadenosine 5'-phosphosulfate sulfotransferase (PAPS reductase) FAD synthetase	cysD	2.7.7.4	ko:K00957	K00957
tr|A0A5M5DY42|A0A5M5DY42_BACOV	0	2914	Class II glutamine amidotransferase	gltB	1.4.1.13,1.4.1.14,1.4.7.1	ko:K00265,ko:K00284	K00265,K00284
tr|A0A5M5E7E3|A0A5M5E7E3_BACOV	1.11e-203	563	Catalyzes the phosphorylation of the position 2 hydroxy group of 4-diphosphocytidyl-2C-methyl-D-erythritol	ispE	2.7.1.148	ko:K00919	K00919
tr|A0A5M5E844|A0A5M5E844_BACOV	0	1182	Required for the insertion and or proper folding and or complex formation of integral membrane proteins into the membrane. Involved in integration of membrane proteins that insert both dependently and independently of the Sec translocase complex, as well as at least some lipoproteins. Aids folding of multispanning membrane proteins	yidC	-	ko:K03217	K03217
tr|A0A5M5ECG7|A0A5M5ECG7_BACOV	6.75e-215	593	Catalyzes the NADPH-dependent reduction of ketopantoate into pantoic acid	panE	1.1.1.169	ko:K00077	K00077
tr|A0A5M5EH23|A0A5M5EH23_BACOV	2.45e-213	589	Belongs to the MenA family. Type 1 subfamily	menA	2.5.1.74	ko:K02548	K02548
tr|A0A5M5EHR7|A0A5M5EHR7_BACOV	1.97e-231	638	Psort location Cytoplasmic, score	pta	2.3.1.8	ko:K00625,ko:K13788	K00625,K13788
tr|A0A5M5ELV0|A0A5M5ELV0_BACOV	0	1025	COG1271 Cytochrome bd-type quinol oxidase, subunit 1	cydA	1.10.3.14	ko:K00425	K00425
tr|A0A139KRG6|A0A139KRG6_BACOV	2.67e-191	532	Sigma factors are initiation factors that promote the attachment of RNA polymerase to specific initiation sites and are then released	rpoD	-	ko:K03086	K03086
tr|A0A139KRV1|A0A139KRV1_BACOV	7.51e-191	528	Thiamine pyrophosphate enzyme, C-terminal TPP binding domain	vorA	1.2.7.11,1.2.7.3	ko:K00175	K00175
tr|A0A139KRV3|A0A139KRV3_BACOV	7.65e-39	130	4Fe-4S binding domain protein	oorD	1.2.7.3	ko:K00176	K00176
tr|A0A139KRX8|A0A139KRX8_BACOV	3.68e-125	356	2-oxoacid ferredoxin flavodoxin oxidoreductase, gamma subunit	porG	1.2.7.3	ko:K00177	K00177
tr|A0A139KT08|A0A139KT08_BACOV	2.14e-184	512	COG0479 Succinate dehydrogenase fumarate reductase Fe-S protein subunit	frdB	1.3.5.1,1.3.5.4	ko:K00240	K00240
tr|A0A139KT34|A0A139KT34_BACOV	3.41e-168	469	Succinate dehydrogenase cytochrome B subunit, b558 family	sdhC	-	ko:K00241	K00241
tr|A0A139LB41|A0A139LB41_BACOV	4.43e-219	603	hydrolase, carbon-nitrogen family	-	3.5.1.53	ko:K12251	K12251
tr|A0A139LCG1|A0A139LCG1_BACOV	3.01e-134	385	Involved in the biosynthesis of lipid A, a phosphorylated glycolipid that anchors the lipopolysaccharide to the outer membrane of the cell	lpxA2	2.3.1.129	ko:K00677	K00677
tr|A0A139LGZ1|A0A139LGZ1_BACOV	7.8e-58	180	COG1862 Preprotein translocase subunit YajC	yajC	-	ko:K03210	K03210
tr|A0A139LMG8|A0A139LMG8_BACOV	2.69e-158	444	COG0745 Response regulators consisting of a CheY-like receiver domain and a winged-helix DNA-binding domain	srrA	-	ko:K07657,ko:K07658	K07657,K07658
tr|A0A139LMK8|A0A139LMK8_BACOV	4.99e-294	801	Aminotransferase, class I II	aspC	2.6.1.1,2.6.1.2,2.6.1.66	ko:K00812,ko:K14260	K00812,K14260
tr|A0A1Y4PTP5|A0A1Y4PTP5_BACOV	0	902	COG0493 NADPH-dependent glutamate synthase beta chain and related	gltD	1.4.1.13,1.4.1.14	ko:K00266	K00266
tr|A0A1Y4PZ35|A0A1Y4PZ35_BACOV	1.13e-249	684	COG1013 Pyruvate ferredoxin oxidoreductase and related 2-oxoacid ferredoxin	oorB	1.2.7.11,1.2.7.3	ko:K00175	K00175
tr|A0A1Y4PZR4|A0A1Y4PZR4_BACOV	2.6e-304	827	COG1748 Saccharopine dehydrogenase and related	LYS1	1.5.1.7	ko:K00290	K00290
tr|A0A3D2LNI3|A0A3D2LNI3_BACOV	4.14e-176	491	Uroporphyrinogen-III synthase	hemD	4.2.1.75	ko:K01719	K01719
tr|A0A3D2LTU1|A0A3D2LTU1_BACOV	2.22e-174	486	Psort location Cytoplasmic, score 8.96	ftsQ	-	ko:K03589	K03589
tr|A0A3D2LW95|A0A3D2LW95_BACOV	1.95e-205	569	Lipid A biosynthesis (KDO)2-(Lauroyl)-lipid IVA acyltransferase	waaM	2.3.1.241	ko:K02517	K02517
tr|A0A412ZN40|A0A412ZN40_BACOV	1.5e-257	706	COG0674 Pyruvate ferredoxin oxidoreductase and related 2-oxoacid ferredoxin	vorB	1.2.7.11,1.2.7.3	ko:K00174	K00174
tr|A0A413A075|A0A413A075_BACOV	7.32e-153	432	Involved in the biosynthesis of lipid A, a phosphorylated glycolipid that anchors the lipopolysaccharide to the outer membrane of the cell	lpxA	2.3.1.129	ko:K00677	K00677
tr|A0A414EGC9|A0A414EGC9_BACOV	4.29e-254	696	DHH family	nrnA	3.1.13.3,3.1.3.7	ko:K06881	K06881
tr|A0A5M5C7R8|A0A5M5C7R8_BACOV	4.71e-194	536	Psort location Cytoplasmic, score	lpxH	3.6.1.54	ko:K03269	K03269
tr|A0A5M5D3M2|A0A5M5D3M2_BACOV	0	1391	Cell division protein FtsI penicillin-binding protein	ftsI	3.4.16.4	ko:K03587	K03587
tr|A0A5M5D9K5|A0A5M5D9K5_BACOV	1.41e-202	560	Starch synthase, catalytic domain	glgA	2.4.1.21	ko:K00703	K00703
tr|A0A5M5DKW7|A0A5M5DKW7_BACOV	9.79e-161	450	Transcriptional regulatory protein, C terminal	cusR	-	ko:K07665	K07665
tr|A0A5M5E0L1|A0A5M5E0L1_BACOV	3.24e-271	743	Psort location Cytoplasmic, score	fucO	1.1.1.77	ko:K00048	K00048
tr|A0A5M5E333|A0A5M5E333_BACOV	0	1368	Belongs to the glycosyl hydrolase 13 family	pulA	3.2.1.41	ko:K01200	K01200
tr|A0A5M5E434|A0A5M5E434_BACOV	2.62e-238	655	Psort location Cytoplasmic, score	fba	4.1.2.13	ko:K01624	K01624
tr|A0A5M5E4P2|A0A5M5E4P2_BACOV	3.14e-277	757	Psort location Cytoplasmic, score 8.96	aguA	3.5.3.12	ko:K10536	K10536
tr|A0A5M5E9J1|A0A5M5E9J1_BACOV	1.58e-146	412	Psort location Cytoplasmic, score 8.96	yihX	3.1.3.10,3.1.3.104	ko:K07025,ko:K20866,ko:K21063	K20866,K21063
tr|A0A5M5EHT0|A0A5M5EHT0_BACOV	3.52e-148	417	PASTA domain protein	spk1	2.7.11.1,6.3.2.4	ko:K01921,ko:K08884,ko:K12132	K01921
tr|A0A5M5EI12|A0A5M5EI12_BACOV	9.55e-152	426	HAD hydrolase, family IA, variant 3	-	3.1.3.10,3.1.3.104	ko:K07025,ko:K20866,ko:K21063	K20866,K21063
tr|A0A5M5EJ69|A0A5M5EJ69_BACOV	2.64e-269	738	Belongs to the glycerate kinase type-1 family	glxK	2.7.1.165	ko:K00865	K00865
tr|A0A5M5EWB5|A0A5M5EWB5_BACOV	0	1218	2-oxoacid acceptor oxidoreductase, alpha subunit	porA	1.2.7.11,1.2.7.3	ko:K00174	K00174
tr|A0A6L3FQ38|A0A6L3FQ38_BACOV	2.67e-95	283	COG COG0768 Cell division protein FtsI penicillin-binding protein 2	-	3.4.16.4	ko:K03587	K03587
