# Supplementary material for: In-silico identification of bacterial key-genes directly or indirectly associated with the development and progression of colorectal cancer for exploring anti-bacterial agents
Source: PLoS One. 2026 Jun 26;21(6):e0343565. doi: 10.1371/journal.pone.0343565 (PMC13308813; doi:10.1371/journal.pone.0343565)
Supplement: S10 Table — (XLSX) [file pone.0343565.s022.xlsx]

## Sheet: S10 Table
S10 Table: Unique Pathogenic Pathway Proteins of FlaP
ProteinID	evalue	score	Description	Gene_name	EC	KEGG_ko	Unique_Bacterial_KOs
tr|A0A096CG65|A0A096CG65_FLAPL	0	964	acid to the nucleotide precursor UDP-N-acetylmuramoyl-L-alanyl-D-glutamate (UMAG) in the biosynthesis of bacterial cell-wall peptidoglycan	murE	6.3.2.13	ko:K01928	K01928
tr|A0A096B3C0|A0A096B3C0_FLAPL	1.06e-233	643	First step of the lipid cycle reactions in the biosynthesis of the cell wall peptidoglycan	mraY	2.7.8.13	ko:K01000	K01000
tr|A0A096B471|A0A096B471_FLAPL	0	1112	Dehydratase family	ilvD	4.2.1.9	ko:K01687	K01687
tr|A0A096B4A8|A0A096B4A8_FLAPL	3.58e-243	670	Essential cell division protein that forms a contractile ring structure (Z ring) at the future cell division site. The regulation of the ring assembly controls the timing and the location of cell division. One of the functions of the FtsZ ring is to recruit other cell division proteins to the septum to produce a new cell wall between the dividing cells. Binds GTP and shows GTPase activity	ftsZ	-	ko:K03531	K03531
tr|A0A096B4G7|A0A096B4G7_FLAPL	0	907	Belongs to the MurCDEF family	murC	6.3.2.8	ko:K01924	K01924
tr|A0A096B4I7|A0A096B4I7_FLAPL	7.42e-295	805	Cell wall formation. Adds enolpyruvyl to UDP-N- acetylglucosamine	murA2	2.5.1.7	ko:K00790	K00790
tr|A0A096B6F5|A0A096B6F5_FLAPL	7.54e-284	776	Catalyzes the formation of acetyl phosphate from acetate and ATP. Can also catalyze the reverse reaction	ackA	2.7.2.1	ko:K00925	K00925
tr|A0A096B6M1|A0A096B6M1_FLAPL	0	1292	E1-E2 ATPase	kdpB	3.6.3.12	ko:K01547	K01547
tr|A0A096B786|A0A096B786_FLAPL	1.37e-307	838	Aminotransferase class-III	hemL	5.4.3.8	ko:K01845	K01845
tr|A0A096B7G2|A0A096B7G2_FLAPL	0	1417	Catalyzes the formation of the alpha-1,6-glucosidic linkages in glycogen by scission of a 1,4-alpha-linked oligosaccharide from growing alpha-1,4-glucan chains and the subsequent attachment of the oligosaccharide to the alpha-1,6 position	glgB	2.4.1.18	ko:K00700	K00700
tr|A0A096B7Q6|A0A096B7Q6_FLAPL	3.63e-247	679	Catalyzes the anti-1,4-elimination of the C-3 phosphate and the C-6 proR hydrogen from 5-enolpyruvylshikimate-3-phosphate (EPSP) to yield chorismate, which is the branch point compound that serves as the starting substrate for the three terminal pathways of aromatic amino acid biosynthesis. This reaction introduces a second double bond into the aromatic ring system	aroC	4.2.3.5	ko:K01736	K01736
tr|A0A096B8J6|A0A096B8J6_FLAPL	0	885	Belongs to the GPI family	pgi	5.3.1.9	ko:K01810	K01810
tr|A0A096B8R7|A0A096B8R7_FLAPL	1.92e-241	664	Converts 2C-methyl-D-erythritol 2,4-cyclodiphosphate (ME-2,4cPP) into 1-hydroxy-2-methyl-2-(E)-butenyl 4-diphosphate	ispG	1.17.7.1,1.17.7.3	ko:K03526	K03526
tr|A0A096B8T7|A0A096B8T7_FLAPL	2.28e-249	685	Catalyzes the conversion of 3-deoxy-D-arabino- heptulosonate 7-phosphate (DAHP) to dehydroquinate (DHQ)	aroB	4.2.3.4	ko:K01735	K01735
tr|A0A096B989|A0A096B989_FLAPL	0	1180	Catalyzes the acyloin condensation reaction between C atoms 2 and 3 of pyruvate and glyceraldehyde 3-phosphate to yield 1-deoxy-D-xylulose-5-phosphate (DXP)	dxs	2.2.1.7	ko:K01662	K01662
tr|A0A096B9D7|A0A096B9D7_FLAPL	4.96e-289	790	Amino acid kinase family	lysC	2.7.2.4	ko:K00928	K00928
tr|A0A096B9F4|A0A096B9F4_FLAPL	0	1140	Catalyzes the condensation of the acetyl group of acetyl-CoA with 3-methyl-2-oxobutanoate (2-oxoisovalerate) to form 3-carboxy-3-hydroxy-4-methylpentanoate (2-isopropylmalate)	leuA	2.3.3.13	ko:K01649	K01649
tr|A0A096B9L3|A0A096B9L3_FLAPL	7.42e-112	321	Involved in the biosynthesis of isopentenyl diphosphate (IPP) and dimethylallyl diphosphate (DMAPP), two major building blocks of isoprenoid compounds. Catalyzes the conversion of 4- diphosphocytidyl-2-C-methyl-D-erythritol 2-phosphate (CDP-ME2P) to 2-C-methyl-D-erythritol 2,4-cyclodiphosphate (ME-CPP) with a corresponding release of cytidine 5-monophosphate (CMP)	ispF	2.7.7.60,4.6.1.12	ko:K01770,ko:K12506	K01770,K12506
tr|A0A096B9L6|A0A096B9L6_FLAPL	7.64e-226	624	NAD-dependent glycerol-3-phosphate dehydrogenase C-terminus	gpsA	1.1.1.94	ko:K00057	K00057
tr|A0A096B9S1|A0A096B9S1_FLAPL	3.66e-274	750	Catalyzes the NADP-dependent rearrangement and reduction of 1-deoxy-D-xylulose-5-phosphate (DXP) to 2-C-methyl-D-erythritol 4-phosphate (MEP)	dxr	1.1.1.267	ko:K00099	K00099
tr|A0A096BA31|A0A096BA31_FLAPL	1.11e-147	416	IGPS catalyzes the conversion of PRFAR and glutamine to IGP, AICAR and glutamate. The HisH subunit provides the glutamine amidotransferase activity that produces the ammonia necessary to HisF for the synthesis of IGP and AICAR	hisH	-	ko:K02501	K02501
tr|A0A096BAA1|A0A096BAA1_FLAPL	5.21e-178	496	Catalyzes the conversion of 4-hydroxy- tetrahydrodipicolinate (HTPA) to tetrahydrodipicolinate	dapB	1.17.1.8	ko:K00215	K00215
tr|A0A096BAD4|A0A096BAD4_FLAPL	9.22e-213	587	Catalyzes the condensation of (S)-aspartate-beta- semialdehyde (S)-ASA and pyruvate to 4-hydroxy- tetrahydrodipicolinate (HTPA)	dapA	4.3.3.7	ko:K01714	K01714
tr|A0A096BB21|A0A096BB21_FLAPL	2.29e-175	489	IGPS catalyzes the conversion of PRFAR and glutamine to IGP, AICAR and glutamate. The HisF subunit catalyzes the cyclization activity that produces IGP and AICAR from PRFAR using the ammonia provided by the HisH subunit	hisF	-	ko:K02500	K02500
tr|A0A096BB60|A0A096BB60_FLAPL	1.4e-80	238	Phosphoribosyl-AMP cyclohydrolase	hisI	3.5.4.19,3.6.1.31	ko:K01496,ko:K11755	K01496,K11755
tr|A0A096BBB4|A0A096BBB4_FLAPL	2.75e-213	589	Cell wall formation	murB	1.3.1.98	ko:K00075	K00075
tr|A0A096BBD4|A0A096BBD4_FLAPL	8.05e-196	543	Belongs to the acetylglutamate kinase family. ArgB subfamily	argB	2.7.2.8	ko:K00930	K00930
tr|A0A096BBP2|A0A096BBP2_FLAPL	5.1e-206	570	Component of the acetyl coenzyme A carboxylase (ACC) complex. Biotin carboxylase (BC) catalyzes the carboxylation of biotin on its carrier protein (BCCP) and then the CO(2) group is transferred by the transcarboxylase to acetyl-CoA to form malonyl- CoA	accD	2.1.3.15,6.4.1.2	ko:K01962,ko:K01963	K01962,K01963
tr|A0A096BC58|A0A096BC58_FLAPL	0	1130	Dehydratase family	-	4.2.1.9	ko:K01687	K01687
tr|A0A096BD65|A0A096BD65_FLAPL	6.33e-167	467	Phosphorylase superfamily	deoD	2.4.2.1	ko:K03784	K03784
tr|A0A096BDG8|A0A096BDG8_FLAPL	0	878	it binds specifically double-stranded DNA at a 9 bp consensus (dnaA box) 5'-TTATC CA A CA A-3'. DnaA binds to ATP and to acidic phospholipids	dnaA	-	ko:K02313	K02313
tr|A0A096CI71|A0A096CI71_FLAPL	5.19e-252	690	involved in Pteropine orthoreovirus infection	ilvC	1.1.1.86	ko:K00053	K00053
tr|A0A096CIZ0|A0A096CIZ0_FLAPL	1.05e-227	626	Transfers an acetyl group from acetyl-CoA to L- homoserine, forming acetyl-L-homoserine	metAA	2.3.1.46	ko:K00651	K00651
tr|A0A096CKU3|A0A096CKU3_FLAPL	0	1017	Catalyzes the interconversion of 2-phosphoglycerate and 3-phosphoglycerate	gpmI	5.4.2.12	ko:K15633	K15633
tr|A0A096CN98|A0A096CN98_FLAPL	8.78e-300	818	Catalyzes the sequential NAD-dependent oxidations of L- histidinol to L-histidinaldehyde and then to L-histidine	hisD	1.1.1.23	ko:K00013	K00013
tr|A0A096CRF8|A0A096CRF8_FLAPL	0	1785	Part of the Sec protein translocase complex. Interacts with the SecYEG preprotein conducting channel. Has a central role in coupling the hydrolysis of ATP to the transfer of proteins into and across the cell membrane, serving as an ATP-driven molecular motor driving the stepwise translocation of polypeptide chains across the membrane	secA	-	ko:K03070	K03070
tr|A0A096DBI1|A0A096DBI1_FLAPL	9.69e-310	844	Cell wall formation. Adds enolpyruvyl to UDP-N- acetylglucosamine	murA	2.5.1.7	ko:K00790	K00790
tr|A0A096DC71|A0A096DC71_FLAPL	1.08e-243	670	catalyzes the demethylation of specific methylglutamate residues introduced into the chemoreceptors (methyl-accepting chemotaxis proteins) by CheR	cheB	3.1.1.61,3.5.1.44	ko:K03412	K03412
tr|A0A096DD12|A0A096DD12_FLAPL	4.2e-110	316	Catalyzes a trans-dehydration via an enolate intermediate	aroQ	4.2.1.10	ko:K03786	K03786
tr|A0A096DFW0|A0A096DFW0_FLAPL	6.86e-296	807	Catalyzes two activities which are involved in the cyclic version of arginine biosynthesis the synthesis of N- acetylglutamate from glutamate and acetyl-CoA as the acetyl donor, and of ornithine by transacetylation between N(2)-acetylornithine and glutamate	argJ	2.3.1.1,2.3.1.35	ko:K00620	K00620
tr|A0A096DHA5|A0A096DHA5_FLAPL	0	874	Specifically catalyzes the decarboxylation of meso- diaminopimelate (meso-DAP) to L-lysine	lysA	4.1.1.20	ko:K01586	K01586
tr|A0A096B0J3|A0A096B0J3_FLAPL	8.97e-171	477	May play the central regulatory role in sporulation. It may be an element of the effector pathway responsible for the activation of sporulation genes in response to nutritional stress. Spo0A may act in concert with spo0H (a sigma factor) to control the expression of some genes that are critical to the sporulation process	spo0A	-	ko:K07699	K07699
tr|A0A096B3L4|A0A096B3L4_FLAPL	5.06e-315	857	Belongs to the GPI family	pgi	5.3.1.9	ko:K01810	K01810
tr|A0A096B4N6|A0A096B4N6_FLAPL	5.67e-176	490	Transcriptional regulatory protein, C terminal	kdpE	-	ko:K07667	K07667
tr|A0A096B4T6|A0A096B4T6_FLAPL	0	867	Participates in initiation and elongation during chromosome replication	dnaB	3.6.4.12	ko:K02314	K02314
tr|A0A096B648|A0A096B648_FLAPL	0	1160	Thiamine pyrophosphate enzyme, central domain	ilvB	2.2.1.6	ko:K01652	K01652
tr|A0A096B6D8|A0A096B6D8_FLAPL	0	1131	Potassium-transporting ATPase A subunit	kdpA	3.6.3.12	ko:K01546	K01546
tr|A0A096B9F9|A0A096B9F9_FLAPL	4.97e-291	794	Homoserine dehydrogenase	hom	1.1.1.3	ko:K00003	K00003
tr|A0A096B9J8|A0A096B9J8_FLAPL	1.33e-166	466	Belongs to the D-alanine--D-alanine ligase family	ddl	6.3.2.35,6.3.2.4	ko:K01921,ko:K18856	K01921,K18856
tr|A0A096BA23|A0A096BA23_FLAPL	2.67e-251	689	Belongs to the class-II pyridoxal-phosphate-dependent aminotransferase family. Histidinol-phosphate aminotransferase subfamily	hisC	2.6.1.9	ko:K00817	K00817
tr|A0A096BAC3|A0A096BAC3_FLAPL	7.84e-208	575	Polyprenyl synthetase	ispA	2.5.1.1,2.5.1.10,2.5.1.29	ko:K13789	K13789
tr|A0A096BAF9|A0A096BAF9_FLAPL	9.22e-245	671	Catalyzes the NADPH-dependent reduction of N-acetyl-5- glutamyl phosphate to yield N-acetyl-L-glutamate 5-semialdehyde	argC	1.2.1.38	ko:K00145	K00145
tr|A0A096BAG7|A0A096BAG7_FLAPL	0	3023	Glutamate synthase central domain	gltB	1.4.1.13,1.4.1.14,1.4.7.1	ko:K00265,ko:K00284	K00265,K00284
tr|A0A096BAN0|A0A096BAN0_FLAPL	1.34e-164	460	Bacterial transferase hexapeptide (six repeats)	cysE	2.3.1.30	ko:K00640	K00640
tr|A0A096BB53|A0A096BB53_FLAPL	1.58e-145	410	Catalyzes the condensation of ATP and 5-phosphoribose 1- diphosphate to form N'-(5'-phosphoribosyl)-ATP (PR-ATP). Has a crucial role in the pathway because the rate of histidine biosynthesis seems to be controlled primarily by regulation of HisG enzymatic activity	hisG	2.4.2.17	ko:K00765,ko:K02502	K00765,K02502
tr|A0A096BB61|A0A096BB61_FLAPL	9.15e-207	572	MobA-like NTP transferase domain	galU	2.7.7.9	ko:K00963	K00963
tr|A0A096BBI3|A0A096BBI3_FLAPL	5.36e-291	798	Sigma factors are initiation factors that promote the attachment of RNA polymerase to specific initiation sites and are then released. This sigma factor is the primary sigma factor during exponential growth	sigA	-	ko:K03086	K03086
tr|A0A096BBU1|A0A096BBU1_FLAPL	4.4e-217	599	Acyl transferase domain	fabD	2.3.1.39	ko:K00645	K00645
tr|A0A096BCL9|A0A096BCL9_FLAPL	5.87e-229	630	Amino acid kinase family	arcC	2.7.2.2	ko:K00926	K00926
tr|A0A096BDC2|A0A096BDC2_FLAPL	3.51e-291	796	Hydroxymethylglutaryl-coenzyme A reductase	-	1.1.1.88	ko:K00054	K00054
tr|A0A096BDU2|A0A096BDU2_FLAPL	2.41e-171	477	Transcriptional regulatory protein, C terminal	-	-	ko:K18349	K18349
tr|A0A096BEX7|A0A096BEX7_FLAPL	4.33e-197	546	Catalyzes the gamma-elimination of phosphate from L- phosphohomoserine and the beta-addition of water to produce L- threonine	-	4.2.3.1	ko:K01733	K01733
tr|A0A096CAW8|A0A096CAW8_FLAPL	0	999	Citrate lyase, alpha subunit (CitF)	-	2.8.3.10	ko:K01643	K01643
tr|A0A096CC39|A0A096CC39_FLAPL	6.67e-203	562	Catalyzes the phosphorylation of the position 2 hydroxy group of 4-diphosphocytidyl-2C-methyl-D-erythritol	ispE	2.7.1.148	ko:K00919	K00919
tr|A0A096CGG5|A0A096CGG5_FLAPL	0	1753	Belongs to the PEP-utilizing enzyme family	ppdK	2.7.9.1	ko:K01006	K01006
tr|A0A096CJF2|A0A096CJF2_FLAPL	0	998	Synthesizes alpha-1,4-glucan chains using ADP-glucose	glgA	2.4.1.21	ko:K00703	K00703
tr|A0A096CMV7|A0A096CMV7_FLAPL	1.33e-166	466	Transcriptional regulatory protein, C terminal	walR	-	ko:K07658,ko:K07668	K07658,K07668
tr|A0A096CN54|A0A096CN54_FLAPL	1.19e-240	664	Glycosyl transferase family 4	tagO	2.7.8.33,2.7.8.35	ko:K02851	K02851
tr|A0A096CPQ7|A0A096CPQ7_FLAPL	1.45e-107	310	Transcriptional regulatory protein, C terminal	phoP	-	ko:K02483,ko:K07658,ko:K07668	K07658,K07668
tr|A0A096CRA7|A0A096CRA7_FLAPL	3.64e-199	554	Branched-chain amino acid transport system / permease component	livH	-	ko:K01997	K01997
tr|A0A096CRC9|A0A096CRC9_FLAPL	3.37e-135	382	Flavin prenyltransferase that catalyzes the synthesis of the prenylated FMN cofactor (prenyl-FMN) for 4-hydroxy-3- polyprenylbenzoic acid decarboxylase UbiD. The prenyltransferase is metal-independent and links a dimethylallyl moiety from dimethylallyl monophosphate (DMAP) to the flavin N5 and C6 atoms of FMN	ubiX	2.5.1.129	ko:K03186	K03186
tr|A0A096CRV0|A0A096CRV0_FLAPL	2.94e-236	649	Phosphate acetyl/butaryl transferase	pta	2.3.1.8	ko:K00625	K00625
tr|A0A096D5P3|A0A096D5P3_FLAPL	0	1339	Firmicute fructose-1,6-bisphosphatase	fbp	3.1.3.11	ko:K04041	K04041
tr|A0A096D621|A0A096D621_FLAPL	1.81e-224	618	Oligopeptide/dipeptide transporter, C-terminal region	-	-	ko:K02031	K02031
tr|A0A096D7V8|A0A096D7V8_FLAPL	0	905	Glutamate/Leucine/Phenylalanine/Valine dehydrogenase	gdhA	1.4.1.3,1.4.1.4	ko:K00261,ko:K00262	K00261,K00262
tr|A0A096DAH2|A0A096DAH2_FLAPL	1e-120	345	ACT domain	ilvN	2.2.1.6	ko:K01653	K01653
tr|A0A096DCG1|A0A096DCG1_FLAPL	2.2e-252	691	Aspartate-ammonia ligase	asnA	6.3.1.1	ko:K01914	K01914
tr|A0A096DD30|A0A096DD30_FLAPL	0	844	The central subunit of the protein translocation channel SecYEG. Consists of two halves formed by TMs 1-5 and 6-10. These two domains form a lateral gate at the front which open onto the bilayer between TMs 2 and 7, and are clamped together by SecE at the back. The channel is closed by both a pore ring composed of hydrophobic SecY resides and a short helix (helix 2A) on the extracellular side of …	secY	-	ko:K03076	K03076
tr|A0A096DEG9|A0A096DEG9_FLAPL	2.32e-235	647	Fructose-bisphosphate aldolase class-II	fba	4.1.2.13	ko:K01624	K01624
tr|A0A096DF26|A0A096DF26_FLAPL	6.38e-168	469	Transcriptional regulatory protein, C terminal	-	-	ko:K18349	K18349
tr|A0A096DFI2|A0A096DFI2_FLAPL	7.6e-139	392	Imidazoleglycerol-phosphate dehydratase	hisB	4.2.1.19	ko:K01693	K01693
tr|A0A096DFI8|A0A096DFI8_FLAPL	1.38e-164	461	Histidine biosynthesis protein	hisA	5.3.1.16	ko:K01814	K01814
tr|A0A096DG14|A0A096DG14_FLAPL	0	909	Glutamine synthetase, catalytic domain	glnA	6.3.1.2	ko:K01915	K01915
tr|A0A096DG76|A0A096DG76_FLAPL	5.66e-191	530	Component of the acetyl coenzyme A carboxylase (ACC) complex. First, biotin carboxylase catalyzes the carboxylation of biotin on its carrier protein (BCCP) and then the CO(2) group is transferred by the carboxyltransferase to acetyl-CoA to form malonyl-CoA	accA	2.1.3.15,6.4.1.2	ko:K01962	K01962
tr|A0A096DGB3|A0A096DGB3_FLAPL	1.39e-157	442	Transcriptional regulatory protein, C terminal	-	-	ko:K18344	K18344
tr|A0A096DI99|A0A096DI99_FLAPL	0	1065	Coenzyme A transferase	-	2.8.3.1	ko:K01026	K01026
tr|A0A096DIG1|A0A096DIG1_FLAPL	1.92e-148	417	KDPG and KHG aldolase	-	4.1.2.14,4.1.3.42	ko:K01625	K01625
tr|A0A096AWY7|A0A096AWY7_FLAPL	7.48e-192	532	Malic enzyme, NAD binding domain	-	1.1.1.38	ko:K00027	K00027
tr|A0A096B2Q4|A0A096B2Q4_FLAPL	6.41e-183	508	Thiamine pyrophosphate enzyme, C-terminal TPP binding domain	-	1.2.7.11,1.2.7.3	ko:K00175	K00175
tr|A0A096B495|A0A096B495_FLAPL	3.76e-210	579	VanW like protein	-	-	ko:K18346	K18346
tr|A0A096B4G2|A0A096B4G2_FLAPL	3.48e-218	603	Binding-protein-dependent transport system inner membrane component	oppB	-	ko:K15581	K15581
tr|A0A096B4L9|A0A096B4L9_FLAPL	2.71e-234	644	Oligopeptide/dipeptide transporter, C-terminal region	-	-	ko:K02031	K02031
tr|A0A096B5H7|A0A096B5H7_FLAPL	1.88e-251	689	Oligopeptide/dipeptide transporter, C-terminal region	oppD	-	ko:K15583	K15583
tr|A0A096B5P7|A0A096B5P7_FLAPL	1.49e-198	551	ABC-type dipeptide oligopeptide nickel transport	-	-	ko:K02034,ko:K15582	K02034,K15582
tr|A0A096B6P2|A0A096B6P2_FLAPL	3.68e-203	564	Binding-protein-dependent transport system inner membrane component	oppB	-	ko:K15581	K15581
tr|A0A096B711|A0A096B711_FLAPL	0	885	Short chain fatty acid transporter	-	-	ko:K02106	K02106
tr|A0A096B7E9|A0A096B7E9_FLAPL	3.28e-100	290	Ribose/Galactose Isomerase	rpiB	5.3.1.6	ko:K01808	K01808
tr|A0A096B820|A0A096B820_FLAPL	9.46e-201	556	ABC transporter, permease protein	-	-	ko:K02034	K02034
tr|A0A096B9E7|A0A096B9E7_FLAPL	2.62e-283	774	Aminotransferase class I and II	aspB	2.6.1.1	ko:K00812,ko:K10907	K00812
tr|A0A096B9X8|A0A096B9X8_FLAPL	1.39e-280	766	UDP-N-acetylglucosamine 2-epimerase	wecB	2.7.8.33,2.7.8.35,5.1.3.14	ko:K01791,ko:K02851	K01791,K02851
tr|A0A096BC22|A0A096BC22_FLAPL	5.59e-128	364	Malic enzyme, NAD binding domain	-	1.1.1.38	ko:K00027	K00027
tr|A0A096BC46|A0A096BC46_FLAPL	0	1029	Coenzyme A transferase	-	2.8.3.1	ko:K01026	K01026
tr|A0A096BDG7|A0A096BDG7_FLAPL	6.34e-299	813	Mandelate racemase / muconate lactonizing enzyme, C-terminal domain	-	4.2.1.5,4.2.1.6	ko:K01683,ko:K01684	K01684
tr|A0A096BDH2|A0A096BDH2_FLAPL	1.4e-238	656	Magnesium chelatase, subunit ChlI	-	6.6.1.1	ko:K03404,ko:K03405	K03404,K03405
tr|A0A096CGD5|A0A096CGD5_FLAPL	1.28e-253	695	Oligopeptide/dipeptide transporter, C-terminal region	oppD	-	ko:K15583	K15583
tr|A0A096CGF4|A0A096CGF4_FLAPL	3.68e-277	758	Fructose-bisphosphate aldolase class-II	-	4.1.2.13	ko:K01624	K01624
tr|A0A096CGT0|A0A096CGT0_FLAPL	1.08e-143	404	Fumarase C-terminus	ttdB	4.2.1.2,4.2.1.32	ko:K01678,ko:K03780	K01678
tr|A0A096CHP8|A0A096CHP8_FLAPL	5.45e-231	636	Oligopeptide/dipeptide transporter, C-terminal region	-	-	ko:K02031,ko:K15583	K02031,K15583
tr|A0A096CJE0|A0A096CJE0_FLAPL	1.1e-137	390	Uroporphyrinogen-III synthase HemD	cobA	1.3.1.76,2.1.1.107,4.2.1.75,4.99.1.4	ko:K02302,ko:K02303,ko:K13542	K02302,K02303,K13542
tr|A0A096CP03|A0A096CP03_FLAPL	7.05e-82	244	first, biotin carboxylase catalyzes the carboxylation of the carrier protein and then the transcarboxylase transfers the carboxyl group to form malonyl-CoA	accB	-	ko:K02160	K02160
tr|A0A096D7X3|A0A096D7X3_FLAPL	4.5e-259	710	Pyruvate:ferredoxin oxidoreductase core domain II	-	1.2.7.11,1.2.7.3	ko:K00174	K00174
tr|A0A096D856|A0A096D856_FLAPL	6.67e-203	562	Fructose-bisphosphate aldolase class-II	kbaY	4.1.2.13,4.1.2.40	ko:K01624,ko:K08302	K01624
tr|A0A096DC37|A0A096DC37_FLAPL	5.81e-80	237	cheY-homologous receiver domain	cheY	-	ko:K03413	K03413
tr|A0A096DFW7|A0A096DFW7_FLAPL	0	1030	Dihydroprymidine dehydrogenase domain II, 4Fe-4S cluster	gltD	1.4.1.13,1.4.1.14	ko:K00266	K00266
tr|A0A096DIE1|A0A096DIE1_FLAPL	1.67e-160	450	ATPases associated with a variety of cellular activities	livF1	-	ko:K01996	K01996
