# Supplementary material for: In-silico identification of bacterial key-genes directly or indirectly associated with the development and progression of colorectal cancer for exploring anti-bacterial agents
Source: PLoS One. 2026 Jun 26;21(6):e0343565. doi: 10.1371/journal.pone.0343565 (PMC13308813; doi:10.1371/journal.pone.0343565)
Supplement: S11 Table — (XLSX) [file pone.0343565.s023.xlsx]

## Sheet: S11 Table
		S11 Table: Proteins of 4 Bacteria with different locations.
	Proteins of BaF with different locations						Proteins of BaU with different locations						Proteins of BaO with different locations					Proteins of FlaP with different locations
	Cytoplasmic_protein	Cytoplasmic_membrane	Unknown_location	Extracellular	Periplasmic		Cytoplasmic_protein	Cytoplasmic_membrane	Unknown_location	Extracellular	Periplasmic		Cytoplasmic_protein	Cytoplasmic_membrane	Unknown_location	Periplasmic		Cytoplasmic_protein	Cytoplasmic_membrane	Unknown_location
	asd	ftsW	pckA		ansB		hisH	kdpB	pckA	mtgA	nrfA		pfp	mraY	rfbC	nrfA		murE	mraY	hisC
	ddh	secD	panD		glgA		hisI	ftsW	gltB				ribBA	mrcA	speA	ansB		ilvD	kdpB	-
	pfp	kdpB	nrfA				hisB	murG	ftsY				asd	secD	secE	glgA		ftsZ	gpsA	ispE
	fabZ	mraY	speA				murE	mraY	speA				fabZ	ftsW	gdh			murC	kdpA	glgA
	ribBA	murG	purE				panC	secD	secE				murE	murG	rpiB			murA2	tagO	pta
	murE	uppP	manC				panD	cdsA	yajC				hisH	uppP	surE			ackA	livH	cobA
	ribF	rseP	secE				fabZ	yidC	ftsQ				hisI	kdpB	oorD			hemL	-	accB
	aroQ	secY	ilvB				psd	menA	porA				hisF	rseP	yajC			glgB	secY
	ispG	mrdA	gdh				metAA	secY	-				lysA	mrdA	nrnA			aroC	oppB
	dapA	rodA	manC				dapF	uppP	gdh				murA	cdsA	spk1			pgi	-
	purB	rprX	rfbC				dapA	ftsI	porG				leuC	kdpA	-			ispG	oppD
	ispF	menA	rpiB				ilvD	sdhC	oorD				hisD	pssA				aroB	-
	dnaA	-	porA				pfp	pssA	spk1				aroQ	secY				dxs	oppB
	pgi	yidC	-				ribD	mrcA					gpmI	rprX				lysC	-
	aroC	mrcA	oorD				asd	rprX					ispG	rodA				leuA	-
	ilvD	cydA	yajC				ribBA	mrdA					panC	-				ispF	oppD
	ispH	cdsA	spk1				ackA	rodA					panD	gltB				dxr	-
	murA	pssA	ftsQ				dnaB	cydA					murF	yidC				hisH	livF1
	dxr	kdpA					ribE	copA					tal	menA				dapB
	leuA	sdhC					hisF	rseP					dapA	cydA				dapA
	leuC	ftsI					lysA						psd	sdhC				hisF
	leuB						lysC						dnaA	ftsI				hisI
	hisG						murB						pgi					murB
	hisD						pflB						fucI					argB
	hisB						hisD						ispF					accD
	hisH						hisG						dxs					ilvD
	hisF						sdaA						secA					deoD
	hisI						secA						murD					dnaA
	lysA						ftsA						aroC					ilvC
	murB						ribB						dxr					metAA
	dapL						murC						ispH					gpmI
	dapF						ftsZ						dapF					hisD
	ispE						ribF						dnaB					secA
	dnaB						ispG						hisB					murA
	panB						murD						ilvD					cheB
	cysD						gpmI						murC					aroQ
	secA						aroQ						murB					argJ
	panC						purM						ribD					lysA
	alr						lpxD						ddl					spo0A
	dxs						ribH						alr					pgi
	surE						surE						metAA					kdpE
	psd						alr						panB					dnaB
	metAA						dxs						ackA					ilvB
	ribD						purB						pckA					hom
	ddl						ispF						ribF					ddl
	ackA						ispD						leuA					ispA
	murF						purH						manA					argC
	murD						metF						lysC					gltB
	murC						lpxK						maeB					cysE
	gpmI						fbp						phnW					hisG
	fucI						trpB						rfbA					galU
	dapB						panB						leuD					sigA
	panE						ppdK						ribE					fabD
	rpoN						ddh						hisG					arcC
	waaA						ispE						manC					HMPREF9460_00525
	ispD						murA						ftsZ					HMPREF9460_00376
	glmM						dxr						serB					HMPREF9460_04134
	mgsA						dapL						purH					ppdK
	asnA						rfbA						rpoN					walR
	gpsA						ispH						ribH					phoP
	rfbA						ilvB						lpxB					ubiX
	phnW						dnaB						gpsA					fbp
	maeB						aroC						glmM					gdhA
	lpxK						cysD						ispD					ilvN
	leuD						tkt						lpxD					asnA
	fba						pgi						metF					fba
	tal						dnaA						leuB					HMPREF9460_01331
	lysC						fba						ilvB					hisB
	ribE						leuC						pflB					hisA
	trpC						cysQ						manC					glnA
	trpB						leuB						waaA					accA
	ppdK						leuD						rfbA					HMPREF9460_00908
	serB						leuA						ppdK					HMPREF9460_00297
	fbp						tal						asnA					HMPREF9460_00238
	manA						dapB						ddh					HMPREF9460_04265
	tkt						serB						trpB					HMPREF9460_03468
	rfbC						rfbC						tkt					HMPREF9460_03376
	rfbA						waaA						lpxK					rpiB
	pflB						mgsA						dapL					aspB
	sdaA						ddl						rfbC					wecB
	ribH						pta						trpC					HMPREF9460_00574
	purM						murF						mgsA					HMPREF9460_00553
	lpxD						BACUNI_00119						sdaA					HMPREF9460_00485
	lpxB						panE						dapB					HMPREF9460_00490
	BF9343_0502						fucI						purM					HMPREF9460_03282
	pta						aspC						purB					ttdB
	ftsA						rpoD						fbp					HMPREF9460_03469
	ftsZ						LYS1						dnaB					kbaY
	fucK						phnW						ftsA					cheY
	waaM						rpoN						cysD					gltD
	frdB						yihX						ispE
	oorB						oorB						panE
	yihX						frdB						pta
	nrnA						glgA						rpoD
	pulA						lpxA						vorA
	rpoD						hemD						porG
	BF9343_2384						lpxB						frdB
	cusR						glmM						F3B85_05315
	aepY						nrnA						lpxA2
	vorB						waaM						srrA
	vorA						BACUNI_02559						aspC
	porG						glxK						gltD
	aspC						trpG						oorB
	srrA						gltD						LYS1
	LYS1						trpC						hemD
	lpxA						maeB						ftsQ
	BF9343_0709						BACUNI_02028						waaM
	lpxH						gpsA						vorB
	fucO						manA						lpxA
	lpxA2						vorB						lpxH
	hemD						srrA						cusR
							vorA						fucO
							rpiB						pulA
							pulA						fba
							lpxA2						aguA
							manC						yihX
							fucO						F3D66_04460
							lpxH						glxK
													porA
