# Supplementary material for: In-silico identification of bacterial key-genes directly or indirectly associated with the development and progression of colorectal cancer for exploring anti-bacterial agents
Source: PLoS One. 2026 Jun 26;21(6):e0343565. doi: 10.1371/journal.pone.0343565 (PMC13308813; doi:10.1371/journal.pone.0343565)
Supplement: S12 Table — (XLSX) [file pone.0343565.s024.xlsx]

## Sheet: S12 Table
	S12 Table: Key-Genes Selection Using Degree Method
	For Each Bacteria Top 5 Genes Were Selected Using Degree Topological Measure
	Degree-method (BaF)		Degree-method (BaU)		Degree-method (BaO)		Degree-method (FlaP)
	Genes	Score	Genes	Score	Genes	Score	Genes	Score
	hisI	18	hisE	21	maeB	21	hisD	10			Top 20 genes from 4 bacteria	Unique_genes (after removing duplicates)	Final 10 (after removing proteins with unavailable structure)
	ribBA	16	ribD	20	hisE	19	hisH	9		BaF	hisI	hisE	hisE
	hisB	14	maeB	20	ribD	17	hisI	8			ribBA	ribBA	ribBA
	BF0507	13	murA	16	alr	16	hisG	8			hisB	maeB	ribD
	murA	13	ilvD	16	ribBA	16	hisB	8			BF0507	ribD	alr
											murA	alr	hisI
										BaU	hisE	hisI	hisB
	Top 5 genes were prioritized based on Degree topological score in PPI network analysis. Final 10 genes were selected by removing duplicates proteins and proteins with unavailable structure information.										ribD	hisB	murA
											maeB	BF0507	hisH
											murA	murA	hisG
											ilvD	ilvD	hisD
										BaO	maeB	hisH
											hisE	hisG
											ribD	hisD
											alr
											ribBA
										FlaP	hisD
											hisH
											hisI
											hisG
											hisB
