# Supplementary material for: In-silico identification of bacterial key-genes directly or indirectly associated with the development and progression of colorectal cancer for exploring anti-bacterial agents
Source: PLoS One. 2026 Jun 26;21(6):e0343565. doi: 10.1371/journal.pone.0343565 (PMC13308813; doi:10.1371/journal.pone.0343565)
Supplement: S13 Table — (XLSX) [file pone.0343565.s025.xlsx]

## Sheet:  S13 Table
	S13 Table: Drug Collection Details
	Title	Drug	Status	Source		Title	Drug	Status	Source
	Colorectal carcinoma	Regorafenib	Approved	drug_bank		inflammatory bowel disease	Lyme disease vaccine (recombinant OspA)	Approved	drug_bank
	Colorectal carcinoma	Cyproterone acetate	Approved	drug_bank		inflammatory bowel disease	AstraZeneca COVID-19 Vaccine	Approved	drug_bank
	Colorectal carcinoma	Tivozanib	Approved	drug_bank		inflammatory bowel disease	Benzydamine	Approved	drug_bank
	Colorectal carcinoma	Vismodegib	Approved	drug_bank		inflammatory bowel disease	Disperse Blue 106	Approved	drug_bank
	Colorectal carcinoma	Temsirolimus	Approved	drug_bank		inflammatory bowel disease	Nitric Oxide	Approved	drug_bank
	Colorectal carcinoma	Cosibelimab	Approved	drug_bank		inflammatory bowel disease	Desoxyribonuclease	Approved	drug_bank
	Colorectal carcinoma	Sorafenib	Approved	drug_bank		inflammatory bowel disease	Balsalazide	Approved	drug_bank
	Colorectal carcinoma	Cetuximab	Approved	drug_bank		inflammatory bowel disease	Mesalazine	Approved	drug_bank
	Colorectal carcinoma	Aflibercept	Approved	drug_bank		inflammatory bowel disease	Technetium Tc-99m exametazime	Approved	drug_bank
	Colorectal carcinoma	Encorafenib	Approved	drug_bank		inflammatory bowel disease	Plantago seed	Approved	drug_bank
	Colorectal carcinoma	Avelumab	Approved	drug_bank		inflammatory bowel disease	Apremilast	Approved	drug_bank
	Colorectal carcinoma	Panitumumab	Approved	drug_bank		inflammatory bowel disease	Anakinra	Approved	drug_bank
	Colorectal carcinoma	Imiquimod	Approved	drug_bank		inflammatory bowel disease	Ozanimod	Approved	drug_bank
	Colorectal carcinoma	Carboplatin	Approved	drug_bank		inflammatory bowel disease	Prednicarbate	Approved	drug_bank
	Colorectal carcinoma	Mitotane	Approved	drug_bank		inflammatory bowel disease	Betamethasone	Approved	drug_bank
	Colorectal carcinoma	Afamitresgene autoleucel	Approved	drug_bank		inflammatory bowel disease	Alosetron	Approved	drug_bank
	Colorectal carcinoma	Retifanlimab	Approved	drug_bank		inflammatory bowel disease	Remestemcel-L	Approved	drug_bank
	Colorectal carcinoma	Sonidegib	Approved	drug_bank		inflammatory bowel disease	Tolmetin	Approved	drug_bank
	Colorectal carcinoma	Temoporfin	Approved	drug_bank		inflammatory bowel disease	Methantheline	Approved	drug_bank
	Colorectal carcinoma	Capecitabine	Approved	drug_bank		inflammatory bowel disease	Antrafenine	Approved	drug_bank
	Colorectal carcinoma	Tucatinib	Approved	drug_bank		inflammatory bowel disease	Olsalazine	Approved	drug_bank
	Colorectal carcinoma	Vinflunine	Approved	drug_bank		inflammatory bowel disease	Bufexamac	Approved	drug_bank
	Colorectal carcinoma	Cabozantinib	Approved	drug_bank		inflammatory bowel disease	Bismuth subcitrate potassium	Approved	drug_bank
	Colorectal carcinoma	Bacillus calmette-guerin substrain connaught live antigen	Approved	drug_bank		inflammatory bowel disease	Alclometasone	Approved	drug_bank
	Colorectal carcinoma	Bevacizumab	Approved	drug_bank		inflammatory bowel disease	Tiaprofenic acid	Approved	drug_bank
	Colorectal carcinoma	Cemiplimab	Approved	drug_bank		inflammatory bowel disease	Desonide	Approved	drug_bank
	Colorectal carcinoma	Yttrium Y-90	Approved	drug_bank		inflammatory bowel disease	Mirikizumab	Approved	drug_bank
	Colorectal carcinoma	Tegafur	Approved	drug_bank		inflammatory bowel disease	Infliximab	Approved	drug_bank
	Colorectal carcinoma	Indium In-111 satumomab pendetide	Approved	drug_bank		inflammatory bowel disease	Meclofenamic acid	Approved	drug_bank
	Colorectal carcinoma	Ipilimumab	Approved	drug_bank		inflammatory bowel disease	Sulfasalazine	Approved	drug_bank
	Colorectal carcinoma	Tipiracil	Approved	drug_bank		inflammatory bowel disease	Ustekinumab	Approved	drug_bank
	Colorectal carcinoma	Bacillus calmette-guerin substrain russian BCG-I live antigen	Approved	drug_bank		inflammatory bowel disease	Dicyclomine	Approved	drug_bank
	Colorectal carcinoma	Irinotecan	Approved	drug_bank		inflammatory bowel disease	Halcinonide	Approved	drug_bank
	Colorectal carcinoma	Lenvatinib	Approved	drug_bank		inflammatory bowel disease	Upadacitinib	Approved	drug_bank
	Colorectal carcinoma	Oxaliplatin	Approved	drug_bank		inflammatory bowel disease	Clidinium	Approved	drug_bank
	Colorectal carcinoma	Nadofaragene firadenovec	Approved	drug_bank		inflammatory bowel disease	Budesonide	Approved	drug_bank
	Colorectal carcinoma	Melphalan	Approved	drug_bank		inflammatory bowel disease	Adalimumab	Approved	drug_bank
	Colorectal carcinoma	Nogapendekin alfa	Approved	drug_bank		inflammatory bowel disease	Mepolizumab	Approved	drug_bank
	Colorectal carcinoma	Durvalumab	Approved	drug_bank		inflammatory bowel disease	Prednisone	Approved	drug_bank
	Colorectal carcinoma	Sunitinib	Approved	drug_bank		inflammatory bowel disease	Omalizumab	Approved	drug_bank
	Colorectal carcinoma	Medroxyprogesterone acetate	Approved	drug_bank		inflammatory bowel disease	Triamcinolone	Approved	drug_bank
	Colorectal carcinoma	Carmofur	Approved	drug_bank		inflammatory bowel disease	Filgotinib	Approved	drug_bank
	Colorectal carcinoma	Tegafur-uracil	Approved	drug_bank		inflammatory bowel disease	Abrocitinib	Approved	drug_bank
	Colorectal carcinoma	Fruquintinib	Approved	drug_bank		inflammatory bowel disease	Desoximetasone	Approved	drug_bank
	Colorectal carcinoma	Ritlecitinib	Approved	drug_bank		inflammatory bowel disease	Lornoxicam	Approved	drug_bank
	Colorectal carcinoma	Streptozocin	Approved	drug_bank		inflammatory bowel disease	Belumosudil	Approved	drug_bank
	Colorectal carcinoma	Aldesleukin	Approved	drug_bank		inflammatory bowel disease	Cortisone acetate	Approved	drug_bank
	Colorectal carcinoma	Nivolumab	Approved	drug_bank		inflammatory bowel disease	Pentoxifylline	Approved	drug_bank
	Colorectal carcinoma	Gefitinib	Approved	drug_bank		inflammatory bowel disease	Lecanemab	Approved	drug_bank
	Colorectal carcinoma	Penpulimab	Approved	drug_bank		inflammatory bowel disease	Betamethasone phosphate	Approved	drug_bank
	Colorectal carcinoma	Pentosan polysulfate	Approved	drug_bank		inflammatory bowel disease	Prednisolone phosphate	Approved	drug_bank
	Colorectal carcinoma	Toripalimab	Approved	drug_bank		inflammatory bowel disease	Tetrachlorodecaoxide	Approved	drug_bank
	Colorectal carcinoma	Mechlorethamine	Approved	drug_bank		inflammatory bowel disease	Guselkumab	Approved	drug_bank
	Colorectal carcinoma	Bleomycin	Approved	drug_bank		inflammatory bowel disease	Sodium phosphate, monobasic	Approved	drug_bank
	Colorectal carcinoma	Sotorasib	Approved	drug_bank		inflammatory bowel disease	Natalizumab	Approved	drug_bank
	Colorectal carcinoma	Erdafitinib	Approved	drug_bank		inflammatory bowel disease	Trimebutine	Approved	drug_bank
	Colorectal carcinoma	Estramustine	Approved	drug_bank		inflammatory bowel disease	Polyethylene glycol	Approved	drug_bank
	Colorectal carcinoma	Flutamide	Approved	drug_bank		inflammatory bowel disease	Alvimopan	Approved	drug_bank
	Colorectal carcinoma	Tremelimumab	Approved	drug_bank		inflammatory bowel disease	Dexketoprofen	Approved	drug_bank
	Colorectal carcinoma	Dioxybenzone	Approved	drug_bank		inflammatory bowel disease	Auranofin	Approved	drug_bank
	Colorectal carcinoma	Trifluridine	Approved	drug_bank		inflammatory bowel disease	Teprotumumab	Approved	drug_bank
	Colorectal carcinoma	Doxorubicin	Approved	drug_bank		inflammatory bowel disease	Aurothioglucose	Approved	drug_bank
	Colorectal carcinoma	Glasdegib	Approved	drug_bank		inflammatory bowel disease	Tenapanor	Approved	drug_bank
	Colorectal carcinoma	Leucovorin	Approved	drug_bank		inflammatory bowel disease	Tegaserod	Approved	drug_bank
	Colorectal carcinoma	Protocatechualdehyde	Approved	drug_bank		inflammatory bowel disease	Aurothioglucose	Approved	drug_bank
	Colorectal carcinoma	Goserelin	Approved	drug_bank		inflammatory bowel disease	Tideglusib	Approved	drug_bank
	Colorectal carcinoma	Aminoglutethimide	Approved	drug_bank		inflammatory bowel disease	Pegunigalsidase alfa	Approved	drug_bank
	Colorectal carcinoma	Bicalutamide	Approved	drug_bank		inflammatory bowel disease	Siponimod	Approved	drug_bank
	Colorectal carcinoma	Zanidatamab	Approved	drug_bank		inflammatory bowel disease	Beclomethasone dipropionate	Approved	drug_bank
	Colorectal carcinoma	Iodide I-131	Approved	drug_bank		inflammatory bowel disease	Magnesium salicylate	Approved	drug_bank
	Colorectal carcinoma	Ixabepilone	Approved	drug_bank		inflammatory bowel disease	Darvadstrocel	Approved	drug_bank
	Colorectal carcinoma	Levoleucovorin	Approved	drug_bank		inflammatory bowel disease	Sorbitol	Approved	drug_bank
	Colorectal carcinoma	Technetium Tc-99m tilmanocept	Approved	drug_bank		inflammatory bowel disease	Canakinumab	Approved	drug_bank
	Colorectal carcinoma	Cinacalcet	Approved	drug_bank		inflammatory bowel disease	Clocortolone	Approved	drug_bank
	Colorectal carcinoma	Abiraterone	Approved	drug_bank		inflammatory bowel disease	Sodium fluorophosphate	Approved	drug_bank
	Colorectal carcinoma	Abiraterone	Approved	drug_bank		inflammatory bowel disease	Dupilumab	Approved	drug_bank
	Colorectal carcinoma	Gallium Ga-68 gozetotide	Approved	drug_bank		inflammatory bowel disease	Huperzine A	Approved	drug_bank
	Colorectal carcinoma	Polydatin	Approved	drug_bank		inflammatory bowel disease	Eluxadoline	Approved	drug_bank
	Colorectal carcinoma	Atezolizumab	Approved	drug_bank		inflammatory bowel disease	Pinaverium	Approved	drug_bank
	Colorectal carcinoma	Gallium chloride Ga-67	Approved	drug_bank		inflammatory bowel disease	Aducanumab	Approved	drug_bank
	Colorectal carcinoma	Cisplatin	Approved	drug_bank		inflammatory bowel disease	Ixekizumab	Approved	drug_bank
	Colorectal carcinoma	Mirvetuximab soravtansine	Approved	drug_bank		inflammatory bowel disease	Potassium bitartrate	Approved	drug_bank
	Colorectal carcinoma	Ramucirumab	Approved	drug_bank		inflammatory bowel disease	Olopatadine	Approved	drug_bank
	Colorectal carcinoma	Estradiol valerate	Approved	drug_bank		inflammatory bowel disease	Nedocromil	Approved	drug_bank
	Colorectal carcinoma	Tamoxifen	Approved	drug_bank		inflammatory bowel disease	Prednisolone	Approved	drug_bank
						inflammatory bowel disease	Alclofenac	Approved	drug_bank
						inflammatory bowel disease	Rilonacept	Approved	drug_bank
						inflammatory bowel disease	Etodolac	Approved	drug_bank
						inflammatory bowel disease	Fluticasone furoate	Approved	drug_bank
						inflammatory bowel disease	Salsalate	Approved	drug_bank
						inflammatory bowel disease	Glycyrrhizic acid	Approved	drug_bank
						inflammatory bowel disease	Sodium sulfate	Approved	drug_bank
						inflammatory bowel disease	Fluocinonide	Approved	drug_bank
						inflammatory bowel disease	Axatilimab	Approved	drug_bank
						inflammatory bowel disease	Risankizumab	Approved	drug_bank
						inflammatory bowel disease	Defibrotide	Approved	drug_bank
						inflammatory bowel disease	Gallium chloride Ga-67	Approved	drug_bank
						inflammatory bowel disease	Alglucosidase alfa	Approved	drug_bank
						inflammatory bowel disease	Eliglustat	Approved	drug_bank
						inflammatory bowel disease	Cycrimine	Approved	drug_bank
						inflammatory bowel disease	Oxaprozin	Approved	drug_bank
						inflammatory bowel disease	Diflunisal	Approved	drug_bank
						inflammatory bowel disease	Tocilizumab	Approved	drug_bank
						inflammatory bowel disease	Crisaborole	Approved	drug_bank
						inflammatory bowel disease	Dimethyl fumarate	Approved	drug_bank
						inflammatory bowel disease	Hydrocortisone acetate	Approved	drug_bank
						inflammatory bowel disease	Hydrocortisone valerate	Approved	drug_bank
						inflammatory bowel disease	Sarecycline	Approved	drug_bank
						inflammatory bowel disease	Aceclofenac	Approved	drug_bank
						inflammatory bowel disease	Ibuprofen	Approved	drug_bank
